# Supplementary material for: Synthesis, crystal structure and thermal properties of di­aqua­bis­(4-cyano­pyridine)­dithiocyanato­nickel(II)
Source: Acta Crystallogr E Crystallogr Commun. 2026 Apr 10;82(Pt 5):441–5. doi: 10.1107/S2056989026003373 (PMC13148219; doi:10.1107/S2056989026003373)
Supplement: Supplementary file 1 [file e-82-00441-sup1.cif]

##############################################################################
#                                                                            #
# This CIF contains the data in a paper accepted for publication in          #
# Acta Crystallographica Section E. It conforms to the requirements of       #
# Notes for Authors for Acta Crystallographica Section E, and has been       #
# peer reviewed under the auspices of the IUCr Commission on Journals.       #
#                                                                            #
# Full details of the Crystallographic Information File format               #
# are given in the paper "The Crystallographic Information File (CIF):       #
# a New Standard Archive File for Crystallography" by S. R. Hall, F. H.      #
# Allen and I. D. Brown [Acta Cryst. (1991), A47, 655-685].                  #
#                                                                            #
# The current version of the core CIF dictionary is obtainable from          #
# ftp://ftp.iucr.org/pub/cif_core.dic.                                       #
#                                                                            #
# Software is freely available for graphical display of the structure(s)     #
# in this CIF. For information consult the CIF software page                 #
# http://www.iucr.org/resources/cif/software.                                #
#                                                                            #
# This file may be used for bona fide research purposes within the           #
# scientific community so long as proper attribution is given to the journal # 
# article from which it was obtained.                                        #
#                                                                            #
##############################################################################
data_I
_audit_creation_method     'SHELXL-2016/6'
_journal_date_recd_electronic     2026-03-25
_journal_date_accepted     2026-03-31
_journal_name_full     'Acta Crystallographica, Section E'
_journal_year     2026
_journal_volume     82
_journal_issue      5
_journal_page_first     0
_journal_page_last     0
_journal_paper_category     GM
_journal_paper_doi     10.1107/S2056989026003373
_journal_coeditor_code     HB8207
_publ_contact_author_name
;
Christian N\"ather
;
_publ_contact_author_address
;
Institut f\"ur Anorganische Chemie
Universit\"at Kiel
Germany
;
_publ_contact_author_email     'cnaether@ac.uni-kiel.de'
_publ_contact_author_fax     ?
_publ_contact_author_phone     ?
_publ_section_title
;
Synthesis, crystal structure and thermal properties of
diaquabis(4-cyanopyridine)dithiocyanatonickel(II)
;
_publ_section_title_footnote     .
loop_
    _publ_author_name
    _publ_author_footnote
    _publ_author_address
    'N\"ather, Christian' .
;
Institut f\"ur Anorganische Chemie
Universit\"at Kiel
Germany
;
_publ_section_synopsis
;
In the crystal structure of the title compound, the nickel cations are
octahedrally coordinated by two terminal N-bonding thiocyanate anions, two
4-cyanopyridine ligands and two water molecules into discrete complexes that
are linked by O---H...S hydrogen bonds into layers. These layers are further
connected into a three-dimensional network by weak C---H...N interactions.
;
_chemical_name_systematic
;
Diaquabis(pyridine-4-carbonitrile)dithiocyanatonickel(II)
;
_chemical_name_common     ?
_chemical_formula_moiety     'C14 H12 N6 Ni O2 S2'
_chemical_formula_sum     'C14 H12 N6 Ni O2 S2'
_chemical_formula_iupac     '[Ni (N C S)2 (C6 H4 N2)2 (H2 O)2]'
_chemical_formula_weight     419.13
_chemical_melting_point     ?
_space_group_crystal_system     monoclinic
_space_group_name_H-M_alt     'P 21/c'
_space_group_name_Hall     '-P 2ybc'
loop_
    _space_group_symop_operation_xyz
    'x, y, z'
    '-x, y+1/2, -z+1/2'
    '-x, -y, -z'
    'x, -y-1/2, z-1/2'
_cell_length_a     10.6984(11)
_cell_length_b     12.2068(10)
_cell_length_c     7.3974(7)
_cell_angle_alpha     90
_cell_angle_beta     103.500(12)
_cell_angle_gamma     90
_cell_volume     939.36(16)
_cell_formula_units_Z     2
_cell_measurement_reflns_used     6692
_cell_measurement_theta_min     4.6
_cell_measurement_theta_max     26.9
_cell_measurement_temperature     200(2)
_exptl_crystal_description     block
_exptl_crystal_colour     'light blue'
_exptl_crystal_size_max     0.13
_exptl_crystal_size_mid     0.09
_exptl_crystal_size_min     0.06
_exptl_crystal_density_diffrn     1.482
_exptl_crystal_density_meas     ?
_exptl_crystal_density_method     ?
_exptl_crystal_F_000     428
_exptl_absorpt_coefficient_mu     1.274
_exptl_absorpt_correction_type     numerical
_exptl_absorpt_process_details
;
(X-Shape and X-Red32; Stoe, 2008)
;
_exptl_absorpt_correction_T_min     0.8442
_exptl_absorpt_correction_T_max     0.8988
_diffrn_ambient_temperature     200(2)
_diffrn_source     ?
_diffrn_radiation_type     MoK\a
_diffrn_radiation_wavelength     0.71073
_diffrn_measurement_device_type     'Stoe IPDS-1'
_diffrn_measurement_method     'Phi scans'
_diffrn_detector_area_resol_mean     ?
_diffrn_reflns_number     5054
_diffrn_reflns_av_R_equivalents     0.0735
_diffrn_reflns_av_unetI/netI     0.0523
_diffrn_reflns_theta_min     2.572
_diffrn_reflns_theta_max     25.988
_diffrn_reflns_theta_full     25.242
_diffrn_measured_fraction_theta_max     0.996
_diffrn_measured_fraction_theta_full     0.995
_diffrn_reflns_limit_h_min     -13
_diffrn_reflns_limit_h_max     12
_diffrn_reflns_limit_k_min     -13
_diffrn_reflns_limit_k_max     15
_diffrn_reflns_limit_l_min     -9
_diffrn_reflns_limit_l_max     9
_refine_special_details     ?
_reflns_number_total     1830
_reflns_number_gt     1464
_reflns_threshold_expression     'I > 2\s(I)'
_refine_ls_structure_factor_coef     Fsqd
_refine_ls_matrix_type     full
_refine_ls_R_factor_all     0.0695
_refine_ls_R_factor_gt     0.0545
_refine_ls_wR_factor_gt     0.1391
_refine_ls_wR_factor_ref     0.1496
_refine_ls_goodness_of_fit_ref     1.016
_refine_ls_restrained_S_all     1.016
_refine_ls_number_reflns     1830
_refine_ls_number_parameters     115
_refine_ls_number_restraints     0
_refine_ls_hydrogen_treatment     constr
_refine_ls_weighting_scheme     calc
_refine_ls_weighting_details
                      'w=1/[\s^2^(Fo^2^)+(0.1103P)^2^] where P=(Fo^2^+2Fc^2^)/3'
_atom_sites_solution_hydrogens     mixed
_atom_sites_solution_primary     dual
_atom_sites_solution_secondary     ?
_refine_ls_shift/su_max     0.000
_refine_ls_shift/su_mean     0.000
_refine_diff_density_max     1.244
_refine_diff_density_min     -1.086
_refine_ls_extinction_method     none
_refine_ls_extinction_coef     .
loop_
    _atom_type_symbol
    _atom_type_description
    _atom_type_scat_dispersion_real
    _atom_type_scat_dispersion_imag
    _atom_type_scat_source
    'C' 'C' 0.0033 0.0016
                         'International Tables Vol C Tables 4.2.6.8 and 6.1.1.4'
    'H' 'H' 0.0000 0.0000
                         'International Tables Vol C Tables 4.2.6.8 and 6.1.1.4'
    'N' 'N' 0.0061 0.0033
                         'International Tables Vol C Tables 4.2.6.8 and 6.1.1.4'
    'S' 'S' 0.1246 0.1234
                         'International Tables Vol C Tables 4.2.6.8 and 6.1.1.4'
    'Ni' 'Ni' 0.3393 1.1124
                         'International Tables Vol C Tables 4.2.6.8 and 6.1.1.4'
    'O' 'O' 0.0106 0.0060
                         'International Tables Vol C Tables 4.2.6.8 and 6.1.1.4'
_computing_data_collection
;
X-AREA (Stoe, 2008)
;
_computing_cell_refinement
;
X-AREA (Stoe, 2008)
;
_computing_data_reduction
;
X-AREA (Stoe, 2008)
;
_computing_structure_solution
;
<i>SHELXT</i> (Sheldrick, 2015b)
;
_computing_structure_refinement
;
SHELXL (Sheldrick, 2015a)
;
_computing_molecular_graphics
;
DIAMOND (Brandenburg, 1999) and XP in SHELXTL-PC (Sheldrick,
2008)
;
_computing_publication_material
;
Publcif (Westrip, 2010)
;
loop_
    _atom_site_type_symbol
    _atom_site_label
    _atom_site_fract_x
    _atom_site_fract_y
    _atom_site_fract_z
    _atom_site_U_iso_or_equiv
    _atom_site_adp_type
    _atom_site_calc_flag
    _atom_site_occupancy
    _atom_site_disorder_assembly
    _atom_site_disorder_group
    Ni Ni1 0.500000 0.500000 0.500000 0.0212(2) Uani d 1 . .
    N N1 0.4116(3) 0.5615(3) 0.6935(4) 0.0322(7) Uani d 1 . .
    C C1 0.3433(3) 0.6039(3) 0.7731(4) 0.0228(7) Uani d 1 . .
    S S1 0.24664(9) 0.66118(9) 0.88587(14) 0.0356(3) Uani d 1 . .
    N N11 0.6437(3) 0.6209(2) 0.5724(4) 0.0259(7) Uani d 1 . .
    C C11 0.7680(3) 0.5930(3) 0.6064(6) 0.0324(8) Uani d 1 . .
    H H11 0.788824 0.517784 0.598705 0.039 Uiso calc 1 . .
    C C12 0.8678(4) 0.6673(3) 0.6520(6) 0.0384(10) Uani d 1 . .
    H H12 0.954934 0.644175 0.676692 0.046 Uiso calc 1 . .
    C C13 0.8361(4) 0.7766(3) 0.6604(6) 0.0398(10) Uani d 1 . .
    C C14 0.7090(4) 0.8075(3) 0.6257(6) 0.0375(9) Uani d 1 . .
    H H14 0.686068 0.882410 0.630713 0.045 Uiso calc 1 . .
    C C15 0.6155(4) 0.7275(3) 0.5833(6) 0.0304(8) Uani d 1 . .
    H H15 0.527780 0.748690 0.561004 0.036 Uiso calc 1 . .
    C C16 0.9377(5) 0.8572(4) 0.7069(9) 0.0598(15) Uani d 1 . .
    N N12 1.0171(5) 0.9193(5) 0.7477(11) 0.099(2) Uani d 1 . .
    O O1 0.6085(3) 0.3904(2) 0.6893(4) 0.0352(7) Uani d 1 . .
    H H1O1 0.654313 0.339361 0.663891 0.053 Uiso d 1 . .
    H H2O1 0.639203 0.397151 0.804131 0.053 Uiso d 1 . .
loop_
    _atom_site_aniso_label
    _atom_site_aniso_U_11
    _atom_site_aniso_U_22
    _atom_site_aniso_U_33
    _atom_site_aniso_U_12
    _atom_site_aniso_U_13
    _atom_site_aniso_U_23
    Ni1 0.0251(4) 0.0130(3) 0.0255(4) 0.0010(2) 0.0063(2) -0.0014(2)
    N1 0.0400(17) 0.0227(16) 0.0361(17) -0.0037(13) 0.0131(14) -0.0042(13)
    C1 0.0307(17) 0.0184(16) 0.0207(16) -0.0058(13) 0.0085(14) -0.0014(13)
    S1 0.0338(5) 0.0416(6) 0.0342(5) 0.0045(4) 0.0135(4) -0.0029(4)
    N11 0.0255(14) 0.0164(14) 0.0342(16) 0.0005(11) 0.0036(12) -0.0023(11)
    C11 0.0315(19) 0.0180(17) 0.046(2) 0.0023(14) 0.0060(16) -0.0020(16)
    C12 0.0284(18) 0.029(2) 0.053(2) -0.0004(16) 0.0007(17) -0.0036(18)
    C13 0.038(2) 0.026(2) 0.052(2) -0.0102(16) 0.0027(18) -0.0071(18)
    C14 0.043(2) 0.0168(17) 0.051(2) 0.0001(16) 0.0069(18) -0.0087(16)
    C15 0.0303(17) 0.0194(17) 0.041(2) 0.0030(14) 0.0078(15) -0.0047(15)
    C16 0.044(3) 0.033(2) 0.098(4) -0.007(2) 0.007(3) -0.012(3)
    N12 0.057(3) 0.052(3) 0.176(7) -0.028(2) 0.003(3) -0.021(4)
    O1 0.0470(16) 0.0237(13) 0.0311(14) 0.0093(12) 0.0017(12) -0.0001(11)
_geom_special_details
;
 All esds (except the esd in the dihedral angle between two l.s. planes)
 are estimated using the full covariance matrix.  The cell esds are taken
 into account individually in the estimation of esds in distances, angles
 and torsion angles; correlations between esds in cell parameters are only
 used when they are defined by crystal symmetry.  An approximate (isotropic)
 treatment of cell esds is used for estimating esds involving l.s. planes.
;
loop_
    _geom_bond_atom_site_label_1
    _geom_bond_atom_site_label_2
    _geom_bond_site_symmetry_2
    _geom_bond_distance
    _geom_bond_publ_flag
    Ni1 N1 3_666 2.035(3) ?
    Ni1 N1 . 2.035(3) y
    Ni1 O1 3_666 2.084(2) ?
    Ni1 O1 . 2.084(2) y
    Ni1 N11 3_666 2.108(3) ?
    Ni1 N11 . 2.108(3) y
    N1 C1 . 1.161(5) ?
    C1 S1 . 1.630(4) ?
    N11 C11 . 1.339(5) ?
    N11 C15 . 1.342(5) ?
    C11 C12 . 1.381(6) ?
    C11 H11 . 0.9500 ?
    C12 C13 . 1.382(6) ?
    C12 H12 . 0.9500 ?
    C13 C14 . 1.376(6) ?
    C13 C16 . 1.446(6) ?
    C14 C15 . 1.381(5) ?
    C14 H14 . 0.9500 ?
    C15 H15 . 0.9500 ?
    C16 N12 . 1.127(6) ?
    O1 H1O1 . 0.8400 ?
    O1 H2O1 . 0.8400 ?
loop_
    _geom_angle_atom_site_label_1
    _geom_angle_atom_site_label_2
    _geom_angle_atom_site_label_3
    _geom_angle_site_symmetry_1
    _geom_angle_site_symmetry_3
    _geom_angle
    _geom_angle_publ_flag
    N1 Ni1 N1 3_666 . 180.0 n
    N1 Ni1 O1 3_666 3_666 92.38(12) ?
    N1 Ni1 O1 . 3_666 87.62(12) y
    N1 Ni1 O1 3_666 . 87.62(12) ?
    N1 Ni1 O1 . . 92.38(12) y
    O1 Ni1 O1 3_666 . 180.0 n
    N1 Ni1 N11 3_666 3_666 89.68(13) ?
    N1 Ni1 N11 . 3_666 90.33(13) ?
    O1 Ni1 N11 3_666 3_666 91.15(11) ?
    O1 Ni1 N11 . 3_666 88.85(11) ?
    N1 Ni1 N11 3_666 . 90.32(13) y
    N1 Ni1 N11 . . 89.67(13) y
    O1 Ni1 N11 3_666 . 88.85(11) ?
    O1 Ni1 N11 . . 91.15(11) y
    N11 Ni1 N11 3_666 . 180.00(11) n
    C1 N1 Ni1 . . 166.4(3) y
    N1 C1 S1 . . 178.9(3) ?
    C11 N11 C15 . . 117.5(3) ?
    C11 N11 Ni1 . . 120.2(2) ?
    C15 N11 Ni1 . . 122.2(2) ?
    N11 C11 C12 . . 123.8(4) ?
    N11 C11 H11 . . 118.1 ?
    C12 C11 H11 . . 118.1 ?
    C11 C12 C13 . . 117.5(4) ?
    C11 C12 H12 . . 121.3 ?
    C13 C12 H12 . . 121.3 ?
    C14 C13 C12 . . 119.9(4) ?
    C14 C13 C16 . . 120.9(4) ?
    C12 C13 C16 . . 119.2(4) ?
    C13 C14 C15 . . 118.7(4) ?
    C13 C14 H14 . . 120.6 ?
    C15 C14 H14 . . 120.6 ?
    N11 C15 C14 . . 122.6(3) ?
    N11 C15 H15 . . 118.7 ?
    C14 C15 H15 . . 118.7 ?
    N12 C16 C13 . . 178.2(8) ?
    Ni1 O1 H1O1 . . 126.0 ?
    Ni1 O1 H2O1 . . 129.9 ?
    H1O1 O1 H2O1 . . 100.9 ?
loop_
    _geom_hbond_atom_site_label_D
    _geom_hbond_atom_site_label_H
    _geom_hbond_atom_site_label_A
    _geom_hbond_site_symmetry_A
    _geom_hbond_distance_DH
    _geom_hbond_distance_HA
    _geom_hbond_distance_DA
    _geom_hbond_angle_DHA
    O1 H1O1 S1 2_646 0.84 2.48 3.307(3) 167
    O1 H2O1 S1 3_667 0.84 2.44 3.225(3) 156
    C11 H11 N12 2_746 0.95 2.44 3.129(6) 129
_shelx_space_group_comment
;
The symmetry employed for this shelxl refinement is uniquely defined
by the following loop, which should always be used as a source of
symmetry information in preference to the above space-group names.
They are only intended as comments.
;
_shelx_estimated_absorpt_T_min     ?
_shelx_estimated_absorpt_T_max     ?
_shelx_hkl_file
;
  -2   0   0  111.80   18.55   0
   2   0   0   92.54   17.79   0
  -3   0   0  196.45   15.73   0
   3   0   0  177.45   16.92   0
  -4   0   0  771.11   16.92   0
   4   0   0  727.09   17.99   0
   5   0   0   44.79   19.20   0
  -5   0   0   54.19   17.40   0
  -6   0   0   47.63   14.34   0
   6   0   0   41.82   15.06   0
   7   0   0 1356.54   19.64   0
  -7   0   0 1310.55   19.15   0
  -8   0   0 3784.32   27.96   0
   8   0   0 3817.88   25.95   0
   9   0   0  700.74   18.72   0
  -9   0   0  674.10   17.90   0
 -10   0   0    1.54   17.33   0
  10   0   0   15.32   18.30   0
  11   0   0  651.02   19.39   0
 -11   0   0  600.85   18.74   0
 -12   0   0  551.72   21.08   0
  12   0   0  546.50   18.83   0
  -1   1   0  280.61   17.39   0
  -1  -1   0  275.07   18.64   0
   1   1   0  298.43   24.05   0
  -2   1   0 1343.07   27.10   0
   2   1   0 1229.49   27.54   0
  -2  -1   0 1234.16   29.25   0
   2  -1   0 1197.86   25.57   0
  -3  -1   0 1059.67   22.60   0
  -3   1   0 1169.10   21.48   0
   3   1   0 1125.93   22.32   0
   3  -1   0 1108.73   22.41   0
   4   1   0   89.09   15.70   0
  -4   1   0   86.30   12.36   0
   4  -1   0   92.47   13.86   0
  -4  -1   0   92.01   16.14   0
   5   1   0 1661.23   25.00   0
   5  -1   0 1581.94   22.63   0
  -5   1   0 1610.31   20.68   0
  -5  -1   0 1643.84   25.19   0
  -6   1   0   85.54   13.62   0
  -6  -1   0   98.37   14.91   0
   6  -1   0  107.97   15.65   0
   6   1   0  129.28   18.21   0
  -7   1   0  593.05   15.37   0
   7  -1   0  595.44   17.00   0
   7   1   0  547.47   16.75   0
  -7  -1   0  552.23   16.54   0
  -8   1   0   31.28   12.29   0
   8  -1   0   18.17   13.89   0
   8   1   0   -7.45   16.83   0
  -8  -1   0   33.47   16.29   0
  -9   1   0   91.67   15.49   0
  -9  -1   0   71.20   15.64   0
   9   1   0   55.55   19.94   0
   9  -1   0  104.72   16.11   0
  10  -1   0  126.63   15.94   0
 -10   1   0  114.51   15.11   0
 -10  -1   0  105.21   14.74   0
  10   1   0   96.95   18.66   0
  11  -1   0  122.04   17.91   0
 -11   1   0  122.88   16.90   0
 -11  -1   0  147.54   17.23   0
  11   1   0  109.87   22.07   0
 -12  -1   0  133.22   21.12   0
  12   1   0  -24.59   20.66   0
 -12   1   0   -7.06   15.76   0
   0   2   0   71.02   17.12   0
  -1  -2   0 3638.21   40.99   0
   1   2   0 3599.21   40.14   0
   2   2   0 7634.10   53.01   0
  -3   2   0 1077.17   20.93   0
   3   2   0  534.19   18.86   0
  -3  -2   0  560.62   20.43   0
  -4   2   0 1794.77   22.80   0
   4  -2   0 1663.72   24.04   0
  -4  -2   0 1694.32   24.57   0
   4   2   0 1682.99   27.94   0
  -5  -2   0  309.77   16.67   0
   5  -2   0  320.91   17.26   0
  -5   2   0  326.86   16.02   0
   5   2   0  316.04   16.47   0
   6  -2   0 1108.13   22.23   0
  -6  -2   0 1040.45   19.22   0
  -6   2   0 1094.83   17.59   0
   6   2   0 1052.32   18.87   0
  -7   2   0 1056.33   16.80   0
   7  -2   0 1026.35   18.19   0
  -7  -2   0  982.89   20.92   0
   7   2   0 1030.75   18.40   0
  -8   2   0  253.75   12.87   0
   8   2   0  236.88   14.18   0
   8  -2   0  235.30   14.58   0
  -8  -2   0  233.56   14.18   0
  -9  -2   0   86.45   15.49   0
   9  -2   0   79.24   16.34   0
  -9   2   0   85.01   14.66   0
   9   2   0   75.98   15.91   0
  10   2   0  742.28   20.69   0
 -10   2   0  763.70   19.46   0
 -10  -2   0  687.50   17.55   0
  11   2   0  272.88   17.98   0
 -11   2   0  278.48   17.31   0
 -11  -2   0  289.36   17.78   0
 -12  -2   0  166.67   20.99   0
 -12   2   0  182.69   17.99   0
  12   2   0  203.70   21.78   0
   0   3   0   10.87   16.79   0
   1   3   0 2149.93   30.83   0
  -1  -3   0 2142.21   30.41   0
  -2  -3   0 2248.17   27.05   0
   2   3   0 2267.10   29.56   0
   3   3   0 2146.38   27.24   0
  -3   3   0 2038.32   22.08   0
  -3  -3   0 2068.43   24.38   0
   4   3   0  311.16   20.99   0
  -4  -3   0  304.08   19.72   0
  -4   3   0  311.20   16.29   0
  -5   3   0  182.22   15.08   0
  -5  -3   0  176.29   15.46   0
   5   3   0  169.02   16.05   0
  -6   3   0   68.26   13.26   0
   6   3   0   51.00   16.53   0
  -6  -3   0   65.69   13.71   0
  -7  -3   0   33.11   16.41   0
   7   3   0   37.90   15.79   0
  -7   3   0   28.38   12.57   0
   8   3   0  551.93   17.63   0
  -8  -3   0  498.68   15.06   0
  -8   3   0  557.16   14.14   0
  -9   3   0  -27.55   14.25   0
   9   3   0  -14.06   15.31   0
  -9  -3   0    6.23   14.71   0
 -10  -3   0    9.03   13.68   0
 -10   3   0  -15.78   16.46   0
  10   3   0  -30.54   17.92   0
 -11  -3   0   -1.60   16.18   0
 -11   3   0   18.03   15.83   0
  11   3   0    1.49   20.75   0
  12   3   0  -11.84   19.48   0
 -12  -3   0  -16.61   18.41   0
 -12   3   0   22.85   18.34   0
   0   4   0 3092.85   28.26   0
  -1  -4   0 1803.56   23.46   0
   1   4   0 1920.80   25.58   0
  -2  -4   0 4179.83   31.47   0
   2   4   0 4119.74   31.60   0
  -3  -4   0 7873.56   41.81   0
  -3   4   0 7381.06   35.57   0
   3   4   0 7498.45   42.63   0
  -4   4   0 1207.26   19.23   0
  -4  -4   0 1195.35   22.60   0
   4   4   0 1206.93   24.05   0
  -5   4   0 1600.98   19.82   0
   5   4   0 1580.08   21.95   0
  -5  -4   0 1692.58   23.48   0
  -6  -4   0 2244.07   22.57   0
   6   4   0 2181.26   25.43   0
  -6   4   0 2328.24   21.24   0
  -7  -4   0   42.71   15.80   0
   7   4   0   24.15   15.57   0
  -7   4   0   30.88   12.83   0
  -8   4   0   48.21   15.07   0
  -8  -4   0   29.79   19.06   0
   8   4   0    9.37   18.99   0
   9   4   0  917.58   18.37   0
  -9  -4   0  886.20   20.81   0
  -9   4   0  925.70   17.14   0
 -10   4   0 1167.09   17.46   0
 -10  -4   0 1106.32   20.79   0
  10   4   0 1166.76   21.83   0
  11   4   0   78.31   16.86   0
 -11  -4   0   80.93   19.34   0
 -11   4   0   92.52   18.73   0
 -12  -4   0   58.60   17.93   0
  12   4   0   25.01   19.25   0
 -12   4   0   20.83   18.20   0
   0   5   0   12.20   15.73   0
  -1  -5   0  754.68   18.73   0
   1   5   0  730.98   19.16   0
  -2  -5   0   20.21   14.62   0
   2   5   0    4.61   15.50   0
   3   5   0 2769.79   26.17   0
  -3  -5   0 2956.91   27.77   0
   4   5   0  352.25   16.35   0
  -4   5   0  382.44   15.13   0
  -4  -5   0  384.78   18.40   0
  -5   5   0  345.34   14.88   0
  -5  -5   0  350.22   17.93   0
   5   5   0  318.55   15.87   0
  -6   5   0   22.81   13.13   0
  -6  -5   0   19.58   16.16   0
   6   5   0   28.53   17.23   0
   7   5   0  347.62   15.02   0
  -7  -5   0  451.91   17.30   0
  -7   5   0  463.91   14.31   0
   8   5   0   17.22   18.32   0
  -8  -5   0    4.04   14.92   0
  -8   5   0   -0.56   15.18   0
  -9  -5   0  236.43   14.92   0
   9   5   0  274.82   18.34   0
  -9   5   0  196.16   14.80   0
 -10   5   0   26.40   15.33   0
  10   5   0  -22.77   17.09   0
 -10  -5   0    2.15   19.69   0
  11   5   0   79.23   16.52   0
 -11  -5   0   80.14   19.07   0
 -11   5   0   82.73   15.16   0
 -12  -5   0   31.71   17.85   0
  12   5   0   27.45   22.90   0
 -12   5   0   48.69   17.68   0
   0   6   0  994.00   18.91   0
   1   6   0  166.07   19.18   0
  -2  -6   0   25.05   17.49   0
   2   6   0   -4.42   18.20   0
   3   6   0 3412.58   28.70   0
  -3  -6   0 3474.94   25.93   0
   4   6   0 4287.02   30.86   0
  -4  -6   0 4459.03   28.20   0
  -4   6   0 4134.28   25.38   0
  -5  -6   0 3971.04   28.75   0
  -5   6   0 3889.76   24.20   0
   5   6   0 3839.23   29.64   0
  -6   6   0   37.59   12.85   0
   6   6   0   20.88   13.51   0
  -6  -6   0   27.12   15.53   0
  -7  -6   0  390.89   20.37   0
  -7   6   0  406.49   20.17   0
   7   6   0  360.96   18.05   0
  -8  -6   0  827.23   17.85   0
   8   6   0  859.44   21.08   0
  -8   6   0  859.06   17.28   0
  -9  -6   0  292.77   18.48   0
  -9   6   0  318.73   15.00   0
   9   6   0  299.35   18.09   0
 -10  -6   0    0.78   19.04   0
 -10   6   0   15.53   15.03   0
  10   6   0   14.32   19.70   0
  11   6   0  296.36   21.85   0
 -11  -6   0  291.44   17.86   0
 -11   6   0  270.98   17.58   0
   0   7   0    3.19   14.32   0
   1   7   0  226.26   14.92   0
  -1   7   0  222.67   15.20   0
  -2  -7   0   -0.35   16.46   0
   2   7   0   -7.50   14.04   0
   3   7   0  759.20   19.60   0
  -3  -7   0  767.56   18.95   0
   4   7   0  159.56   17.45   0
  -4  -7   0  174.96   16.49   0
  -4   7   0  156.05   13.50   0
  -5   7   0  403.69   14.28   0
   5   7   0  397.36   15.52   0
  -5  -7   0  433.48   17.24   0
  -6  -7   0   55.33   16.76   0
   6   7   0   59.99   16.38   0
  -6   7   0   67.16   16.22   0
  -7   7   0  238.18   15.79   0
   7   7   0  259.96   17.00   0
  -7  -7   0  275.03   18.76   0
  -8  -7   0  -27.25   19.93   0
   8   7   0   71.60   18.55   0
  -8   7   0   67.47   14.35   0
  -9  -7   0  111.02   19.77   0
   9   7   0  101.93   16.67   0
  -9   7   0  121.60   16.23   0
 -10  -7   0    3.64   15.30   0
  10   7   0   15.01   18.89   0
 -10   7   0    8.78   14.85   0
 -11   7   0  190.72   18.31   0
  11   7   0  205.74   19.20   0
 -11  -7   0  173.59   22.57   0
   0   8   0 1504.21   19.03   0
   1   8   0 2091.22   23.07   0
  -1   8   0 2103.84   20.60   0
   2   8   0 1475.43   21.48   0
   3   8   0  477.62   18.32   0
  -3  -8   0  495.01   15.10   0
  -4   8   0   15.35   12.31   0
  -4  -8   0   38.29   15.15   0
   4   8   0   14.90   13.38   0
  -5  -8   0  504.67   14.56   0
   5   8   0  451.77   15.52   0
  -5   8   0  484.44   15.61   0
  -6   8   0 1166.30   18.47   0
   6   8   0 1054.40   20.28   0
  -6  -8   0 1158.78   21.85   0
  -7  -8   0 2062.71   23.99   0
  -7   8   0 2038.41   20.47   0
   7   8   0 1888.79   25.21   0
   8   8   0  260.10   16.09   0
  -8  -8   0  299.69   18.20   0
  -8   8   0  310.36   14.95   0
  -9   8   0  382.26   16.90   0
   9   8   0  339.59   18.00   0
  -9  -8   0  369.84   17.18   0
 -10   8   0   78.80   15.38   0
  10   8   0   47.41   19.08   0
 -10  -8   0   65.19   18.70   0
   0   9   0   -2.82   13.55   0
   1   9   0   40.94   16.58   0
  -1   9   0   16.18   16.61   0
   2   9   0   39.14   16.02   0
  -2   9   0   63.00   16.61   0
   3   9   0  919.27   18.99   0
   4   9   0   59.32   16.15   0
  -4  -9   0   60.20   15.16   0
  -4   9   0   36.76   15.44   0
  -5   9   0  125.21   15.05   0
  -5  -9   0  124.58   15.03   0
   5   9   0  130.07   19.26   0
   6   9   0  122.54   19.04   0
  -6  -9   0  138.44   17.48   0
  -6   9   0  121.73   14.74   0
  -7   9   0   71.07   14.19   0
  -7  -9   0  974.77   20.70   0
   7   9   0  102.28   18.09   0
  -8  -9   0  -22.00   15.93   0
  -8   9   0   -0.85   16.05   0
   8   9   0    6.45   17.23   0
  -9   9   0   26.10   15.55   0
   9   9   0   -3.30   19.93   0
  -9  -9   0    0.78   18.51   0
 -10  -9   0   -0.52   17.72   0
 -10   9   0   23.91   18.22   0
  10   9   0   44.64   22.00   0
   0  10   0  857.06   19.06   0
  -1  10   0 1545.30   20.64   0
   1  10   0 1553.73   20.57   0
  -2  10   0  556.33   21.66   0
   2  10   0  569.60   17.87   0
   3  10   0  146.52   19.26   0
  -3  10   0  161.02   16.51   0
   4  10   0  192.78   15.60   0
  -5  10   0  479.31   15.75   0
  -5 -10   0  484.02   15.56   0
   5  10   0  471.46   19.65   0
  -6 -10   0 1292.63   21.37   0
   6  10   0 1196.47   19.24   0
  -6  10   0 1226.45   17.82   0
  -7  10   0  453.40   17.94   0
   7  10   0  505.68   18.94   0
  -7 -10   0  516.61   18.05   0
   8  10   0  123.25   17.13   0
  -8  10   0  141.98   16.15   0
  -8 -10   0  130.51   16.11   0
   9  10   0  185.42   19.94   0
  -9 -10   0  202.36   22.51   0
  -9  10   0  184.84   19.13   0
   0  11   0   -1.68   15.00   0
  -1  11   0  347.78   16.23   0
   1  11   0  348.53   16.11   0
   2  11   0   18.07   18.40   0
  -2  11   0   17.75   18.49   0
  -3  11   0  499.28   16.73   0
   3  11   0  486.35   19.54   0
  -4  11   0   -3.68   13.95   0
   4  11   0   -0.85   17.59   0
   5  11   0  269.97   18.19   0
  -5  11   0  260.60   14.57   0
  -6 -11   0  -21.47   19.07   0
   6  11   0   -3.95   20.28   0
  -6  11   0   -1.02   16.01   0
  -7 -11   0   85.33   18.73   0
   7  11   0   57.81   20.05   0
  -7  11   0   56.55   16.05   0
  -8 -11   0  -24.40   21.88   0
  -8  11   0   -1.21   18.39   0
   8  11   0   21.89   18.82   0
   0  12   0 1087.85   20.64   0
  -1  12   0  108.75   14.92   0
   1  12   0  120.73   14.69   0
   2  12   0  116.45   17.71   0
  -2  12   0  137.94   14.63   0
   3  12   0  746.41   16.57   0
  -3  12   0  774.41   16.85   0
   4  12   0 1599.52   24.94   0
  -4  12   0 1551.11   20.67   0
  -4  12   0 1728.06   25.35   0
   5  12   0  338.87   17.53   0
  -5  12   0  313.86   17.34   0
   6  12   0   23.18   19.79   0
  -6  12   0   18.36   15.89   0
  -7 -12   0  140.64   22.19   0
  -7  12   0  144.95   18.77   0
   7  12   0  132.06   23.63   0
   0  13   0    0.80   20.38   0
  -1  13   0   51.55   20.73   0
   1  13   0   75.96   20.34   0
  -2  13   0   31.75   16.71   0
   2  13   0  -15.46   16.71   0
  -3  13   0    9.70   16.40   0
   3  13   0   -0.67   19.79   0
   4  13   0  103.84   19.89   0
  -4  13   0   97.01   20.53   0
  -4  13   0  105.51   15.98   0
  -5  13   0  -14.20   18.58   0
  -5  13   0  -26.06   18.20   0
   5  13   0   18.56   17.24   0
  -6  13   0   66.56   19.60   0
   6  13   0   57.76   18.82   0
  -6  13   0   43.49   18.47   0
   0  14   0  138.21   16.72   0
  -1  14   0   93.29   16.18   0
   1  14   0  111.02   16.15   0
  -2  14   0  612.08   18.39   0
   2  14   0  608.74   18.34   0
  -3  14   0  517.55   20.56   0
   3  14   0  501.57   24.21   0
  -4  14   0  386.42   20.16   0
  -4  14   0  396.29   19.49   0
   4  14   0  377.07   19.80   0
   0  15   0  -25.95   18.33   0
   1  15   0    0.19   18.52   0
  -1  15   0   19.35   18.24   0
 -13   0   1  -13.86   18.07   0
 -12   0   1   -9.22   19.22   0
 -11   0   1   54.05   16.67   0
  10   0  -1   48.52   15.29   0
 -10   0   1   40.56   14.70   0
   9   0  -1  -25.25   16.87   0
  -9   0   1   15.41   15.97   0
  -8   0   1   -2.46   15.54   0
   8   0  -1   -8.71   13.73   0
  -7   0   1   -3.42   12.86   0
   7   0  -1   -1.94   17.26   0
   6   0  -1    3.08   14.73   0
  -6   0   1   14.26   16.39   0
   5   0  -1  -17.61   19.05   0
  -5   0   1    4.58   17.01   0
  -4   0   1   -1.31   15.19   0
   4   0  -1   -0.74   15.98   0
  -3   0   1   -0.53   17.83   0
  -1   0   1    6.43   19.88   0
   1   0  -1   -1.04   20.99   0
   0   0   1   -3.98   17.34   0
   0   0  -1   -2.16   14.50   0
   1   0   1   -5.03   16.93   0
  -1   0  -1    1.53   14.75   0
   2   0   1   -6.72   15.44   0
  -2   0  -1   -1.85   16.34   0
   3   0   1    7.70   13.10   0
  -3   0  -1  -46.16   14.88   0
   4   0   1   15.84   15.55   0
  -4   0  -1   12.66   15.85   0
  -5   0  -1   -5.28   15.31   0
   5   0   1   -4.32   15.03   0
   6   0   1   -2.26   17.32   0
  -6   0  -1   -2.60   14.11   0
   7   0   1  -14.40   13.78   0
  -7   0  -1    7.29   13.86   0
  -8   0  -1   -4.79   14.92   0
   8   0   1   -4.91   16.06   0
  -9   0  -1   -8.50   14.83   0
   9   0   1   -6.66   18.68   0
 -10   0  -1  -14.52   13.74   0
  10   0   1   -2.46   17.77   0
 -11   0  -1   15.78   15.68   0
  11   0   1    8.74   16.53   0
 -12   0  -1    3.08   18.31   0
  12   0   1   15.82   19.03   0
 -13   1   1   44.29   22.14   0
 -13  -1   1   47.65   21.97   0
 -12  -1   1   83.34   19.22   0
 -12   1   1   70.58   16.13   0
  11   1  -1  982.46   24.67   0
 -11   1   1  939.10   20.01   0
 -11  -1   1  922.01   20.03   0
 -10   1   1  558.75   16.47   0
 -10  -1   1  528.75   19.85   0
  10   1  -1  567.07   17.62   0
  -9  -1   1  653.95   22.25   0
  -9   1   1  685.72   18.58   0
   9   1  -1  668.62   22.49   0
   8   1  -1  605.42   19.28   0
  -8   1   1  558.39   15.07   0
  -8  -1   1  563.31   16.41   0
  -7  -1   1 1316.23   22.96   0
   7   1  -1 1320.65   20.86   0
  -7   1   1 1298.59   18.66   0
  -6  -1   1  808.21   21.89   0
  -6   1   1  876.23   18.07   0
   6   1  -1  882.36   22.57   0
  -5   1   1   44.95   14.50   0
   5   1  -1   17.10   19.40   0
  -5  -1   1   39.78   18.34   0
   4   1  -1  229.43   18.07   0
  -4  -1   1  224.84   17.39   0
  -4   1   1  225.78   14.26   0
   3   1  -1 3028.39   42.83   0
  -3  -1   1 2633.16   40.24   0
  -3   1   1 2724.98   30.42   0
  -2  -1   1 2597.86   62.44   0
  -1   1   1 3206.62   40.10   0
  -1   1  -1 6298.32   46.01   0
   2   1   1 4205.85   34.67   0
   2  -1   1 4016.90   34.58   0
  -2  -1  -1 3989.96   33.34   0
  -2   1  -1 4310.01   34.66   0
   3  -1   1  744.65   20.78   0
  -3  -1  -1  662.60   17.16   0
   3   1   1  633.55   17.54   0
  -3   1  -1  715.91   16.82   0
  -4  -1  -1   30.13   15.50   0
  -4   1  -1   44.34   14.93   0
   4  -1   1   50.88   16.68   0
   4   1   1   25.27   15.69   0
   5   1   1 1024.46   18.52   0
   5  -1   1 1085.04   19.61   0
  -5  -1  -1  943.03   18.83   0
  -5   1  -1 1045.99   18.66   0
   6   1   1 2009.39   20.68   0
  -6  -1  -1 1972.06   23.73   0
   6  -1   1 2058.43   21.27   0
  -6   1  -1 1485.38   19.68   0
   7  -1   1  940.41   17.49   0
  -7   1  -1  956.01   17.16   0
   7   1   1 1069.12   17.37   0
  -7  -1  -1  927.94   17.30   0
   8   1   1  758.53   17.62   0
   8  -1   1  707.30   17.72   0
  -8  -1  -1  728.20   18.73   0
  -8   1  -1  724.24   18.73   0
   9   1   1  197.07   16.01   0
   9  -1   1  174.93   16.14   0
  -9  -1  -1  208.54   15.42   0
  -9   1  -1  186.77   18.66   0
 -10  -1  -1  433.56   15.47   0
  10   1   1  417.61   19.11   0
  10  -1   1  431.36   19.60   0
 -10   1  -1  375.77   15.85   0
  11   1   1    2.02   16.59   0
  11  -1   1   33.18   16.46   0
 -11   1  -1   -5.32   19.40   0
 -11  -1  -1   -7.25   15.99   0
  12   1   1   55.05   19.21   0
  12  -1   1   46.32   23.84   0
 -12  -1  -1   71.10   18.25   0
 -12   1  -1   59.04   18.68   0
 -12  -2   1   85.67   19.32   0
  12   2  -1  101.21   20.19   0
 -12   2   1   76.29   16.27   0
 -11   2   1  390.45   17.27   0
 -11  -2   1  292.76   22.35   0
  11   2  -1  352.18   22.80   0
 -10  -2   1  131.73   15.44   0
 -10   2   1  157.21   14.12   0
  10   2  -1  142.76   19.16   0
  -9   2   1 2084.06   22.19   0
   9   2  -1 2099.82   27.94   0
  -9  -2   1 2003.72   27.03   0
  -8   2   1   -5.07   12.23   0
   8   2  -1    3.66   16.36   0
  -8  -2   1    5.23   13.11   0
   7   2  -1  804.98   21.18   0
  -7   2   1  821.48   17.25   0
  -7  -2   1  770.64   20.79   0
  -6   2   1    7.26   13.71   0
  -6  -2   1   -1.09   17.45   0
   6   2  -1   16.70   17.53   0
  -5  -2   1   39.48   18.43   0
   5   2  -1   40.26   19.02   0
  -5   2   1   34.68   14.89   0
  -4  -2   1   12.95   19.41   0
  -4   2   1   -1.67   18.62   0
   4   2  -1    5.75   18.97   0
  -3  -2   1 3006.23   42.55   0
   3   2  -1 3021.28   42.36   0
  -1   2   1  664.53   24.17   0
   1  -2  -1  586.91   19.92   0
   0   2   1  515.47   20.47   0
   0   2  -1  717.07   25.51   0
   0  -2  -1  514.02   19.30   0
   1  -2   1 6266.18   45.70   0
  -1  -2  -1 6067.87   41.20   0
  -1   2  -1 7365.39   48.78   0
  -2   2  -1 3605.53   33.09   0
   2  -2   1 3082.70   31.76   0
   2   2   1 3230.76   29.61   0
  -2  -2  -1 3058.34   28.29   0
   3  -2   1  121.97   14.65   0
  -3   2  -1  126.67   15.30   0
  -3  -2  -1  125.56   13.10   0
   3   2   1  123.39   13.88   0
  -4  -2  -1   49.83   14.97   0
   4   2   1   47.92   16.04   0
   4  -2   1   27.47   16.73   0
  -4   2  -1   48.04   14.26   0
   5   2   1  158.57   15.12   0
  -5  -2  -1  148.46   15.04   0
   5  -2   1  129.40   16.13   0
  -5   2  -1  153.65   14.08   0
  -6   2  -1  471.92   14.57   0
   6   2   1  448.60   18.06   0
   6  -2   1  417.09   16.50   0
  -6  -2  -1  464.17   18.41   0
  -7   2  -1  116.40   12.95   0
   7   2   1  118.04   13.57   0
  -7  -2  -1   98.88   14.08   0
   7  -2   1  123.37   14.66   0
  -8   2  -1 1140.49   18.98   0
   8  -2   1 1100.32   23.90   0
   8   2   1 1145.66   19.58   0
  -8  -2  -1 1067.93   19.62   0
  -9   2  -1   72.33   14.38   0
   9  -2   1   50.68   15.28   0
   9   2   1   44.56   15.14   0
  -9  -2  -1   51.54   14.65   0
 -10   2  -1  492.60   15.72   0
 -10  -2  -1  494.23   16.01   0
  10  -2   1  510.87   16.25   0
  10   2   1  530.97   16.65   0
 -11  -2  -1   26.87   19.45   0
  11  -2   1  -39.26   21.59   0
  11   2   1   38.48   16.38   0
 -11   2  -1   24.65   16.54   0
 -12  -2  -1   72.09   18.30   0
  12   2   1   48.62   19.50   0
 -12   2  -1   48.37   19.27   0
  12  -2   1   12.65   20.58   0
 -12  -3   1  545.05   21.62   0
 -12   3   1  655.05   17.95   0
  12   3  -1  586.90   22.54   0
 -11  -3   1   40.91   19.70   0
 -11   3   1   35.52   15.50   0
  11   3  -1    6.86   17.25   0
  10   3  -1  148.98   18.89   0
 -10  -3   1 2023.26   28.38   0
 -10   3   1  197.41   14.20   0
  -9   3   1  782.69   20.23   0
   9   3  -1  750.01   22.75   0
  -9  -3   1  707.10   18.83   0
  -8   3   1 1084.69   17.25   0
   8   3  -1 1146.37   21.68   0
  -8  -3   1 1051.19   20.93   0
  -7   3   1  589.93   18.47   0
   7   3  -1  512.35   19.53   0
  -7  -3   1  478.60   19.39   0
  -6   3   1   85.37   17.04   0
   6   3  -1   84.69   16.85   0
  -6  -3   1   88.71   17.26   0
  -5  -3   1 5472.67   41.56   0
  -5   3   1 6181.40   34.93   0
   5   3  -1 5459.78   40.75   0
   4   3  -1 4505.08   42.45   0
  -4  -3   1 4633.39   41.61   0
  -3  -3   1   20.19   17.23   0
   3   3  -1   14.82   13.91   0
  -2  -3   1  204.40   21.87   0
   2   3  -1  202.16   18.50   0
  -1   3   1 4667.17   33.98   0
   0   3   1 5288.36   36.38   0
   0  -3  -1 5723.99   36.46   0
  -1   3  -1  133.07   17.64   0
  -1  -3  -1  137.71   18.01   0
   1   3   1  122.95   15.35   0
  -2  -3  -1  519.26   15.43   0
   2  -3   1  481.70   17.08   0
   2   3   1  523.38   16.13   0
  -2   3  -1  604.97   19.25   0
  -3  -3  -1 8903.71   39.39   0
   3  -3   1 8229.44   41.76   0
   3   3   1 8718.80   40.50   0
  -3   3  -1 8561.06   41.65   0
  -4   3  -1 9258.20   37.78   0
   4   3   1 9999.99   40.93   0
  -4  -3  -1 9356.45   39.14   0
   4  -3   1 8652.23   40.08   0
   5  -3   1   80.61   15.40   0
   5   3   1   99.19   15.17   0
  -5   3  -1   95.87   13.36   0
  -5  -3  -1   81.56   14.22   0
  -6  -3  -1   56.26   16.47   0
  -6   3  -1   51.65   15.49   0
   6   3   1   43.30   13.62   0
   6  -3   1   34.83   14.46   0
   7   3   1  494.76   14.76   0
  -7   3  -1  504.35   13.97   0
  -7  -3  -1  484.80   17.57   0
   7  -3   1  469.56   15.71   0
  -8   3  -1  432.61   16.11   0
   8  -3   1  385.50   17.88   0
  -8  -3  -1  412.74   16.92   0
   8   3   1  444.58   16.74   0
   9   3   1  204.81   15.50   0
   9  -3   1  223.60   16.39   0
  -9   3  -1  250.87   14.68   0
  -9  -3  -1  242.88   14.98   0
  10  -3   1   35.22   16.16   0
 -10   3  -1   30.26   16.53   0
 -10  -3  -1   56.50   16.33   0
  10   3   1   17.77   17.18   0
 -11  -3  -1  699.45   22.08   0
  11   3   1  846.17   19.35   0
 -11   3  -1  725.38   18.61   0
 -12   3  -1  367.87   24.15   0
  12   3   1  467.05   20.65   0
 -12  -3  -1  402.94   19.76   0
  12   4  -1    2.35   23.63   0
 -12  -4   1  -19.97   18.11   0
 -12   4   1  -13.65   21.77   0
 -11  -4   1   27.56   19.21   0
 -11   4   1   18.13   18.85   0
  11   4  -1   14.04   20.55   0
 -10   4   1   12.94   13.02   0
  10   4  -1   -4.13   17.51   0
 -10  -4   1    9.57   16.67   0
   9   4  -1  243.79   19.70   0
  -9  -4   1  220.37   19.06   0
  -9   4   1  241.30   15.26   0
  -8   4   1  791.47   18.73   0
   8   4  -1  704.22   22.07   0
  -8  -4   1  726.28   19.32   0
  -7  -4   1  374.89   18.14   0
   7   4  -1  348.37   17.99   0
  -7   4   1  391.62   14.84   0
   6   4  -1    3.49   15.93   0
  -6  -4   1   -3.60   16.21   0
  -6   4   1   -8.26   13.26   0
  -5   4   1  231.58   17.78   0
  -5  -4   1  212.98   20.48   0
   5   4  -1  178.40   19.10   0
  -4  -4   1   68.25   20.45   0
   4   4  -1   67.25   18.91   0
   3   4  -1   44.58   17.73   0
  -3  -4   1   48.30   18.60   0
   2   4  -1    4.69   13.19   0
  -1   4   1 1656.77   20.94   0
   1   4  -1 1666.24   25.23   0
   0  -4  -1  -57.04   16.49   0
   0   4   1   14.58   16.15   0
  -1   4  -1  145.07   15.70   0
  -1  -4  -1  155.29   12.87   0
   1   4   1  163.86   16.52   0
   2   4   1   81.18   16.45   0
  -2  -4  -1   89.84   15.18   0
  -2   4  -1   64.10   15.62   0
  -3   4  -1    4.21   14.35   0
  -3  -4  -1   14.09   17.43   0
   3   4   1   -0.92   15.44   0
  -4  -4  -1  629.74   16.67   0
  -4   4  -1  603.97   16.61   0
   4   4   1  626.46   17.85   0
  -5   4  -1   19.14   13.23   0
   5   4   1   27.07   17.35   0
  -5  -4  -1   19.01   13.21   0
  -6   4  -1   59.69   12.72   0
  -6  -4  -1   55.89   13.41   0
   6  -4   1   38.78   14.45   0
   6   4   1   58.60   14.14   0
   7   4   1  428.39   14.63   0
  -7   4  -1  481.67   13.58   0
   7  -4   1  421.18   15.06   0
  -7  -4  -1  436.58   14.50   0
  -8  -4  -1  389.54   16.41   0
  -8   4  -1  407.27   15.78   0
   8   4   1  399.21   16.67   0
   9   4   1   15.87   14.33   0
  -9   4  -1   39.44   13.61   0
  -9  -4  -1   27.94   17.35   0
 -10  -4  -1   82.93   19.45   0
  10   4   1   32.46   20.69   0
 -10   4  -1   55.04   16.17   0
 -11  -4  -1    9.66   15.92   0
  11   4   1    6.66   16.59   0
 -11   4  -1   43.16   19.34   0
 -12  -5   1   57.90   17.85   0
 -12   5   1    7.58   21.96   0
  12   5  -1   49.24   23.53   0
 -11   5   1  175.32   15.90   0
 -11  -5   1  184.61   19.63   0
  11   5  -1  180.18   16.94   0
  10   5  -1  350.11   20.23   0
 -10   5   1  409.52   16.15   0
 -10  -5   1  381.66   18.02   0
  -9   5   1  210.85   18.02   0
   9   5  -1  180.33   15.84   0
  -9  -5   1  214.68   18.02   0
  -8  -5   1  749.36   21.98   0
  -8   5   1  776.80   21.16   0
   8   5  -1  694.20   18.58   0
  -7  -5   1  911.86   19.98   0
  -7   5   1  870.40   16.16   0
   7   5  -1  806.87   19.80   0
  -6   5   1 2070.84   20.16   0
   6   5  -1 1795.80   25.94   0
  -6  -5   1 2032.33   25.21   0
   5   5  -1  428.85   19.78   0
  -5  -5   1  479.61   18.94   0
  -5   5   1  440.86   15.15   0
   4   5  -1  364.51   19.89   0
  -4  -5   1  434.36   19.42   0
  -3  -5   1 3818.44   34.05   0
   3   5  -1 3598.41   33.75   0
   2   5  -1 4571.65   36.22   0
  -2   5   1 4749.50   29.06   0
  -1   5   1   49.80   15.95   0
   1   5  -1   48.14   15.63   0
   0  -5  -1   31.51   14.79   0
   0   5   1   29.89   15.74   0
   1   5   1 3631.33   27.15   0
  -1  -5  -1 3733.12   26.84   0
   2   5   1 4712.43   29.62   0
  -2   5  -1 4778.98   31.45   0
  -2  -5  -1 4777.90   28.63   0
  -3  -5  -1 1056.03   18.18   0
   3   5   1 1012.51   18.73   0
  -3   5  -1 1030.52   21.47   0
   4   5   1  763.49   17.48   0
  -4  -5  -1  766.10   16.67   0
  -4   5  -1  767.75   16.42   0
  -5  -5  -1 2277.60   21.14   0
  -5   5  -1 2435.72   21.11   0
   5   5   1 2271.29   22.15   0
  -6   5  -1  609.28   15.20   0
  -6  -5  -1  652.17   18.12   0
   6   5   1  635.91   16.30   0
  -7   5  -1  256.20   16.02   0
   7   5   1  271.22   21.02   0
  -7  -5  -1  266.61   16.44   0
  -8   5  -1   53.56   13.93   0
   8   5   1   43.73   17.96   0
  -8  -5  -1   39.68   17.65   0
  -9   5  -1  522.25   15.26   0
   9   5   1  494.19   16.08   0
  -9  -5  -1  505.52   15.71   0
 -10  -5  -1  523.37   21.32   0
 -10   5  -1  543.77   20.38   0
  10   5   1  562.04   18.20   0
 -11   5  -1  269.37   19.16   0
 -11  -5  -1  274.26   22.02   0
  11   5   1  270.36   18.69   0
 -12   6   1   40.30   17.40   0
 -12  -6   1   48.06   21.49   0
  12   6  -1    8.90   23.31   0
  11   6  -1   -0.98   19.65   0
 -11  -6   1  -14.59   18.67   0
 -11   6   1   17.63   14.84   0
 -10  -6   1   58.25   19.19   0
  10   6  -1   41.82   20.28   0
 -10   6   1   45.61   19.68   0
   9   6  -1  201.01   17.98   0
  -9   6   1  211.51   14.74   0
  -9  -6   1  211.23   17.76   0
   8   6  -1   -2.69   17.74   0
  -8  -6   1    6.95   17.70   0
  -8   6   1   13.34   14.48   0
   7   6  -1   -6.65   18.94   0
  -7  -6   1   17.03   18.86   0
  -7   6   1   -7.21   15.93   0
   6   6  -1  377.61   21.15   0
  -6   6   1  409.15   14.44   0
  -6  -6   1  426.51   20.09   0
  -5  -6   1  255.56   17.47   0
   5   6  -1  239.77   18.60   0
  -4  -6   1  368.14   18.49   0
   4   6  -1  384.00   18.91   0
   3   6  -1  261.57   18.59   0
   2   6  -1 1095.85   22.60   0
  -2   6   1 1124.39   18.70   0
   1   6  -1 1283.72   20.81   0
  -1   6   1 1272.18   19.46   0
   0   6   1   18.83   14.94   0
   1   6   1   89.11   15.20   0
  -1  -6  -1   95.17   14.46   0
  -2   6  -1  590.14   16.18   0
  -2  -6  -1  636.14   16.26   0
   2   6   1  661.39   16.99   0
  -3   6  -1  138.95   13.87   0
   3   6   1  136.13   14.76   0
  -3  -6  -1  146.20   16.74   0
  -4  -6  -1  128.46   16.28   0
  -4   6  -1  112.43   16.68   0
   4   6   1  115.56   14.47   0
  -5   6  -1   87.21   13.34   0
   5   6   1  101.17   17.37   0
  -5  -6  -1   88.55   16.16   0
  -6  -6  -1  417.87   14.18   0
  -6   6  -1  485.59   14.31   0
   6   6   1  409.11   14.99   0
   7   6   1    8.29   19.50   0
  -7  -6  -1   11.45   14.55   0
  -7   6  -1   17.85   14.91   0
  -8   6  -1   36.16   13.72   0
  -8  -6  -1   51.06   13.82   0
   8   6   1   33.54   14.80   0
  -9  -6  -1   48.07   15.83   0
   9   6   1   50.75   19.13   0
  -9   6  -1   16.61   19.16   0
 -10   6  -1   78.73   15.72   0
  10   6   1  109.17   16.30   0
 -10  -6  -1   96.24   15.94   0
 -11   6  -1  159.61   18.06   0
  11   6   1  129.71   18.90   0
 -11  -6  -1  151.42   18.19   0
  11   7  -1  102.44   23.55   0
 -11  -7   1  106.19   22.14   0
 -11   7   1   96.80   18.14   0
 -10  -7   1  387.03   20.65   0
 -10   7   1  341.83   17.20   0
  10   7  -1  355.24   21.44   0
   9   7  -1   92.13   17.01   0
  -9  -7   1   87.97   16.80   0
  -9   7   1   94.44   13.74   0
  -8  -7   1   11.02   16.95   0
   8   7  -1   -1.17   17.31   0
  -8   7   1  -13.60   14.23   0
   7   7  -1  607.40   22.44   0
  -7   7   1  689.76   17.37   0
  -7  -7   1  701.33   21.06   0
   6   7  -1 3324.97   29.45   0
  -6  -7   1 3635.56   28.83   0
  -6   7   1 3354.81   22.51   0
   5   7  -1  204.83   17.72   0
  -5  -7   1  205.96   16.82   0
   4   7  -1  796.25   20.32   0
  -4  -7   1  818.90   19.91   0
   3   7  -1 2300.78   23.59   0
   2   7  -1 3103.31   27.69   0
  -2   7   1 3026.69   22.99   0
  -1   7   1 1085.98   18.02   0
   1   7  -1 1058.33   18.48   0
   0   7   1  581.78   16.37   0
  -1  -7  -1  942.01   16.68   0
   1   7   1  953.84   17.68   0
  -2  -7  -1 1044.69   19.39   0
   2   7   1 1026.34   17.61   0
  -2   7  -1  921.46   16.85   0
  -3   7  -1  312.18   14.28   0
   3   7   1  316.24   15.08   0
  -3  -7  -1  334.96   14.06   0
  -4   7  -1    7.92   12.91   0
  -4  -7  -1   16.21   12.97   0
   4   7   1   26.43   13.46   0
   5   7   1 3290.63   24.09   0
  -5   7  -1 3249.69   22.46   0
  -5  -7  -1 3369.12   25.16   0
  -6  -7  -1 1306.12   22.14   0
  -6   7  -1 1239.86   19.27   0
   6   7   1 1240.17   20.66   0
   7   7   1  106.71   15.55   0
  -7  -7  -1   95.65   17.52   0
  -7   7  -1  102.16   14.53   0
  -8   7  -1  240.61   14.42   0
  -8  -7  -1  265.09   17.57   0
   8   7   1  263.52   18.91   0
  -9   7  -1  697.13   17.78   0
   9   7   1  712.08   22.30   0
  -9  -7  -1  695.42   18.54   0
 -10   7  -1  234.57   15.81   0
 -10  -7  -1  234.00   19.41   0
  10   7   1  262.15   16.46   0
 -11  -8   1   67.34   21.36   0
  11   8  -1   82.70   22.81   0
 -11   8   1   64.81   18.32   0
  10   8  -1    3.03   18.96   0
 -10   8   1  -14.36   15.70   0
 -10  -8   1   12.03   18.38   0
   9   8  -1    4.10   19.71   0
  -9   8   1   31.78   16.08   0
  -9  -8   1   -0.53   16.05   0
  -8  -8   1  216.16   17.48   0
   8   8  -1  207.17   18.81   0
  -8   8   1  248.66   14.86   0
  -7  -8   1   53.07   17.15   0
   7   8  -1   51.39   18.72   0
  -7   8   1   77.39   14.38   0
  -6   8   1  220.51   15.81   0
   6   8  -1  209.74   20.95   0
  -6  -8   1  241.63   19.53   0
  -5  -8   1  263.31   16.37   0
   5   8  -1  224.66   17.15   0
   4   8  -1   34.65   16.07   0
  -3   8   1  686.34   16.12   0
   3   8  -1  692.13   19.50   0
   2   8  -1    6.01   16.71   0
  -2   8   1   25.76   17.18   0
   1   8  -1  598.44   19.09   0
  -1   8   1  582.51   15.95   0
   0   8  -1  521.47   15.98   0
   0   8   1  486.74   15.58   0
   1   8   1   38.60   13.85   0
  -2   8  -1  402.19   14.49   0
   2   8   1  443.35   18.05   0
  -2  -8  -1  434.14   17.29   0
  -3   8  -1   20.92   12.58   0
   3   8   1    5.87   13.40   0
  -3  -8  -1   26.00   15.34   0
   4   8   1  141.37   13.57   0
  -4  -8  -1  158.05   12.93   0
  -4   8  -1  143.71   15.53   0
  -5  -8  -1    7.57   15.23   0
  -5   8  -1   15.62   15.43   0
   5   8   1   16.66   16.23   0
  -6   8  -1  -16.36   14.70   0
   6   8   1   -8.37   15.67   0
  -6  -8  -1   11.06   14.01   0
   7   8   1  339.04   16.35   0
  -7   8  -1  349.04   15.51   0
  -7  -8  -1  353.03   15.09   0
   8   8   1   81.78   21.21   0
  -8  -8  -1   48.10   16.11   0
  -8   8  -1   51.39   16.72   0
  -9   8  -1  141.16   15.35   0
  -9  -8  -1  116.94   15.87   0
   9   8   1  105.73   16.85   0
  10   8   1  -20.88   22.55   0
 -10   8  -1    6.17   17.54   0
 -10  -8  -1   16.24   17.78   0
  10   9  -1   70.05   22.29   0
 -10  -9   1   51.85   21.73   0
 -10   9   1  118.54   18.23   0
   9   9  -1  318.95   20.83   0
  -9   9   1  323.16   16.98   0
  -9  -9   1  359.94   20.59   0
  -8  -9   1  830.69   22.93   0
   8   9  -1  729.40   24.00   0
  -8   9   1  780.45   18.62   0
   7   9  -1   77.24   17.93   0
  -7   9   1   82.26   14.11   0
  -7  -9   1   87.41   16.76   0
  -6   9   1   72.38   14.31   0
   6   9  -1   68.91   18.43   0
  -6  -9   1   72.31   17.29   0
   5   9  -1 1565.40   24.53   0
   4   9  -1 1984.49   26.18   0
  -4   9   1 2150.87   22.01   0
  -3   9   1  254.12   14.21   0
   3   9  -1  251.87   14.10   0
  -2   9   1 1342.52   17.56   0
   2   9  -1 1338.27   20.83   0
   1   9  -1 3626.65   25.01   0
  -1   9   1 3774.36   23.47   0
   0   9   1 3139.50   24.51   0
   0   9  -1 3206.76   25.84   0
   1   9   1  567.72   15.23   0
   2   9   1  101.39   13.30   0
  -2  -9  -1  110.08   12.77   0
   3   9   1  183.70   13.56   0
  -3   9  -1  173.66   15.95   0
  -3  -9  -1  197.13   16.83   0
  -4   9  -1  860.57   20.94   0
   4   9   1  884.59   18.66   0
  -4  -9  -1  934.72   20.70   0
  -5   9  -1   62.40   14.87   0
  -5  -9  -1   59.24   17.34   0
   5   9   1   59.14   15.30   0
  -6  -9  -1  437.12   15.72   0
   6   9   1  462.05   20.07   0
  -6   9  -1  441.20   15.77   0
  -7  -9  -1 2402.87   22.85   0
   7   9   1 2274.50   26.05   0
  -7   9  -1 2448.13   23.54   0
  -8   9  -1 1233.65   19.78   0
   8   9   1 1217.14   21.24   0
  -8  -9  -1 1315.06   23.54   0
  -9   9  -1  193.53   18.38   0
  -9  -9  -1  183.10   17.04   0
   9   9   1  170.04   21.90   0
  -9  10   1   42.03   18.11   0
   9  10  -1    3.78   22.86   0
  -9 -10   1   -1.37   21.55   0
  -8  10   1   58.89   15.79   0
   8  10  -1   15.72   20.50   0
  -8 -10   1   10.94   19.09   0
  -7  10   1   24.97   15.75   0
   7  10  -1   22.19   20.51   0
  -7 -10   1    5.50   19.14   0
   6  10  -1  366.46   19.04   0
  -6  10   1  387.48   15.25   0
   5  10  -1  174.71   18.53   0
   4  10  -1   48.45   18.57   0
  -4  10   1   39.98   15.81   0
  -3  10   1  882.05   18.48   0
   3  10  -1  879.65   19.06   0
   2  10  -1   98.27   19.69   0
  -2  10   1   91.29   16.25   0
  -1  10   1   -6.36   19.94   0
   1  10  -1   36.67   16.05   0
   0  10  -1  240.83   20.37   0
   0  10   1  263.80   17.02   0
  -1  10  -1   23.47   16.19   0
   1  10   1   -2.57   19.50   0
   2  10   1  729.41   18.01   0
  -3 -10  -1  -14.89   14.39   0
  -3  10  -1   37.90   14.42   0
   3  10   1   19.92   15.28   0
  -4 -10  -1  -26.56   17.10   0
   4  10   1    1.26   14.74   0
  -4  10  -1   -3.20   14.17   0
   5  10   1   81.59   14.61   0
  -5  10  -1   61.19   14.10   0
  -5 -10  -1   83.85   16.86   0
   6  10   1   48.30   19.10   0
  -6  10  -1   66.58   16.53   0
  -6 -10  -1   52.59   15.19   0
  -7 -10  -1   72.09   19.36   0
  -7  10  -1   64.66   16.20   0
   7  10   1  109.34   20.92   0
  -8 -10  -1  -10.19   15.05   0
   8  10   1   -1.01   16.51   0
  -8  10  -1    4.01   15.43   0
   9  10   1   55.45   23.66   0
  -9 -10  -1   74.87   21.51   0
  -9  10  -1   49.17   18.33   0
  -8  11   1   93.79   18.76   0
   8  11  -1  117.11   22.37   0
   7  11  -1  354.58   17.99   0
  -7  11   1  360.63   16.82   0
   6  11  -1  278.58   21.48   0
  -6  11   1  245.49   17.02   0
  -6  11   1  284.39   18.55   0
  -5  11   1  583.48   16.71   0
   5  11  -1  534.43   19.69   0
  -4  11   1 1096.60   18.42   0
   4  11  -1 1003.82   18.23   0
  -3  11   1 1745.09   22.86   0
   3  11  -1 1631.26   20.73   0
   2  11  -1   93.55   15.20   0
  -2  11   1  125.23   15.42   0
   1  11  -1  246.26   15.90   0
  -1  11   1  259.46   15.84   0
   0  11   1  429.87   16.24   0
   0  11  -1  417.55   16.63   0
  -1  11  -1  149.84   15.40   0
   1  11   1  132.17   15.09   0
   2  11   1 1348.62   18.86   0
  -2  11  -1 1367.37   19.35   0
   3  11   1  765.27   17.10   0
  -3  11  -1  682.92   16.48   0
   4  11   1  373.71   15.52   0
  -4  11  -1  344.39   15.09   0
  -4 -11  -1  354.43   14.72   0
  -5  11  -1  192.00   20.58   0
   5  11   1  202.80   17.42   0
  -5 -11  -1  209.32   19.76   0
   6  11   1  480.46   18.34   0
  -6  11  -1  461.49   17.55   0
  -6 -11  -1  475.08   17.08   0
  -7 -11  -1  248.53   19.05   0
   7  11   1  186.47   17.32   0
  -7  11  -1  193.93   16.29   0
   8  11   1  273.05   23.73   0
  -8 -11  -1  261.15   22.68   0
  -8  11  -1  263.00   19.09   0
   7  12  -1  -14.73   23.11   0
  -7  12   1  -27.60   19.82   0
  -7  12   1   21.72   18.16   0
  -6  12   1  185.62   21.14   0
  -6  12   1  211.68   16.14   0
   6  12  -1  151.96   20.27   0
  -5  12   1   61.39   17.19   0
   5  12  -1   74.19   20.10   0
   4  12  -1    0.64   20.42   0
  -4  12   1   20.88   17.06   0
   3  12  -1   -5.08   17.05   0
  -3  12   1    2.28   14.07   0
   2  12  -1   30.39   17.36   0
  -2  12   1   29.73   14.44   0
   1  12  -1  109.01   17.63   0
  -1  12   1   93.33   14.52   0
   0  12   1   15.50   17.46   0
   0  12  -1    2.59   14.46   0
   1  12   1  285.73   14.99   0
  -1  12  -1  313.13   15.16   0
   2  12   1   40.36   17.29   0
  -2  12  -1   36.88   17.52   0
  -2  12  -1   47.47   13.57   0
   3  12   1   -1.20   16.85   0
  -3  12  -1   21.73   16.17   0
  -3  12  -1   24.88   17.07   0
  -4  12  -1   24.20   16.33   0
   4  12   1   35.86   16.47   0
   5  12   1   33.68   19.51   0
  -5 -12  -1   -5.45   15.15   0
  -5  12  -1   25.95   15.90   0
   6  12   1  164.24   21.28   0
  -6  12  -1  153.80   17.75   0
  -6 -12  -1  144.89   15.63   0
  -7 -12  -1  100.22   22.14   0
   7  12   1   88.08   19.59   0
  -7  12  -1  140.61   22.57   0
  -6  13   1  496.11   19.53   0
  -6  13   1  561.24   20.76   0
   6  13  -1  466.49   24.25   0
   5  13  -1  204.76   19.99   0
  -5  13   1  218.23   16.80   0
   4  13  -1   77.36   19.62   0
  -4  13   1   74.08   16.57   0
  -3  13   1  250.27   17.66   0
   3  13  -1  272.61   20.38   0
   2  13  -1  597.66   22.02   0
  -2  13   1  606.32   18.23   0
   1  13  -1  259.32   20.89   0
  -1  13   1  283.52   17.31   0
   0  13  -1  183.90   20.75   0
   0  13   1  207.66   17.29   0
  -1  13  -1  662.64   18.77   0
   1  13   1  652.71   21.86   0
  -2  13  -1  487.67   18.13   0
   2  13   1  548.04   18.05   0
  -2  13  -1  523.49   17.72   0
  -3  13  -1  338.89   20.00   0
  -3  13  -1  350.28   17.71   0
   3  13   1  337.93   20.99   0
  -4  13  -1  439.22   21.24   0
   4  13   1  376.47   17.29   0
  -4  13  -1  357.39   16.96   0
   5  13   1  468.53   20.31   0
  -5  13  -1  449.26   23.98   0
   4  14  -1   40.57   22.29   0
  -4  14   1   98.18   18.54   0
   3  14  -1   46.47   18.84   0
  -3  14   1   63.57   19.11   0
   2  14  -1  168.29   16.22   0
  -2  14   1  156.51   21.25   0
   1  14  -1  156.86   16.33   0
  -1  14   1  187.87   16.23   0
   0  14   1   61.19   19.77   0
   0  14  -1   92.96   16.18   0
   1  14   1  170.05   16.58   0
  -1  14  -1  157.21   16.76   0
  -2  14  -1  132.04   19.29   0
   2  14   1  120.23   17.79   0
  -2  14  -1  103.94   19.22   0
  -3  14  -1   45.86   18.57   0
   3  14   1   61.42   18.64   0
  -3  14  -1   51.27   19.06   0
  -4  14  -1   84.11   22.63   0
  -4  14  -1   64.48   19.22   0
   4  14   1   60.56   18.80   0
 -13   0   2  160.98   22.61   0
 -12   0   2  330.58   21.05   0
 -11   0   2   19.93   18.95   0
 -10   0   2  290.38   18.80   0
  -9   0   2 2731.77   25.78   0
  -8   0   2 1351.41   21.43   0
  -7   0   2   60.80   15.82   0
  -6   0   2  179.83   18.74   0
  -5   0   2 4282.98   37.20   0
  -4   0   2 3379.41   37.18   0
  -3   0   2 1513.43   29.83   0
  -2   0   2  483.97   23.11   0
   2   0  -2  537.04   24.40   0
   0   0   2  368.34   19.36   0
   0   0  -2  415.90   21.29   0
   1   0   2 5530.65   36.99   0
  -1   0  -2 5373.78   36.02   0
   2   0   2   -0.95   13.58   0
  -2   0  -2   -0.54   15.72   0
  -3   0  -2 6977.62   35.68   0
   3   0   2 7375.53   35.72   0
   4   0   2 3110.59   24.54   0
  -4   0  -2 3068.09   25.04   0
  -5   0  -2 1209.48   18.38   0
   5   0   2 1185.78   18.21   0
   6   0   2 1418.18   18.42   0
  -6   0  -2 1340.22   18.96   0
  -7   0  -2 3082.50   23.00   0
   7   0   2 3310.52   25.40   0
  -8   0  -2  631.38   17.40   0
   8   0   2  602.21   17.63   0
   9   0   2  105.61   15.03   0
  -9   0  -2  119.72   14.72   0
 -10   0  -2  196.28   16.66   0
  10   0   2  136.86   17.42   0
 -11   0  -2  358.54   19.87   0
  11   0   2  331.28   17.40   0
 -13   1   2   -4.92   22.09   0
 -13  -1   2    6.54   22.04   0
 -12   1   2  141.86   19.92   0
 -12  -1   2   92.24   20.09   0
 -11   1   2   93.03   19.71   0
 -11  -1   2   56.43   19.69   0
 -10  -1   2  158.49   18.11   0
 -10   1   2  131.22   17.35   0
  -9   1   2   53.69   18.14   0
  -9  -1   2  129.74   20.88   0
  -8   1   2  311.38   17.42   0
  -8  -1   2  325.60   18.52   0
  -7  -1   2    4.75   16.21   0
  -7   1   2  -24.67   17.07   0
  -6   1   2 2269.46   24.91   0
  -6  -1   2 2161.46   28.58   0
  -5   1   2  393.37   20.38   0
  -5  -1   2  365.88   20.41   0
  -4  -1   2 2657.99   42.71   0
  -3   1   2  551.84   20.14   0
  -3  -1   2  612.12   29.90   0
  -3  -1   2  569.06   29.48   0
   2  -1  -2 2272.81   28.04   0
  -2   1   2 2505.11   31.74   0
  -2  -1   2 2787.22   50.21   0
   2   1  -2 3130.96   51.07   0
   1  -1  -2  657.41   19.58   0
  -1  -1   2  978.85   30.95   0
  -1   1   2  825.27   24.08   0
   1   1  -2 1052.63   29.19   0
   0  -1  -2 1390.44   22.73   0
   0   1  -2 2105.58   30.57   0
   0  -1   2 1214.95   24.80   0
   0   1   2 1358.64   23.41   0
  -1  -1  -2   85.86   13.89   0
  -1   1  -2  130.26   18.19   0
   1   1   2   91.05   15.31   0
   1  -1   2  101.10   17.92   0
   2   1   2 3961.28   29.40   0
  -2  -1  -2 4149.68   29.11   0
  -2   1  -2 4421.59   33.02   0
   2  -1   2 4097.25   29.73   0
   3   1   2  322.50   17.71   0
  -3   1  -2  371.16   20.58   0
  -3  -1  -2  342.42   16.71   0
   3  -1   2  356.86   17.15   0
   4  -1   2 1328.29   19.91   0
   4   1   2 1285.99   19.80   0
  -4   1  -2 1291.37   19.94   0
  -4  -1  -2 1253.95   19.68   0
  -5   1  -2   25.80   14.58   0
  -5  -1  -2   44.35   14.17   0
   5   1   2   44.37   13.94   0
   5  -1   2   30.74   14.75   0
   6   1   2  130.52   13.96   0
   6  -1   2  148.66   14.47   0
  -6   1  -2  137.00   14.45   0
  -6  -1  -2  125.16   17.40   0
  -7  -1  -2  104.32   13.65   0
  -7   1  -2   74.38   13.73   0
   7   1   2   91.50   16.18   0
   7  -1   2  110.36   13.60   0
  -8  -1  -2   91.68   15.75   0
   8   1   2   99.14   15.79   0
  -8   1  -2   68.77   15.64   0
   8  -1   2   90.89   15.66   0
   9   1   2   99.92   14.68   0
  -9   1  -2   79.62   14.48   0
   9  -1   2   91.31   15.17   0
  -9  -1  -2   73.51   14.53   0
 -10   1  -2   30.40   16.35   0
  10   1   2   43.42   17.26   0
  10  -1   2   56.35   17.31   0
 -10  -1  -2   51.20   17.07   0
  11  -1   2  -12.42   20.40   0
 -11  -1  -2  -14.15   16.46   0
 -11   1  -2    0.25   15.40   0
  11   1   2  -16.12   16.86   0
 -13   2   2   58.23   18.09   0
 -13  -2   2   31.96   17.96   0
 -12   2   2   73.04   15.56   0
 -12  -2   2   75.91   19.38   0
 -11   2   2  421.80   20.61   0
 -11  -2   2  355.44   22.07   0
 -10   2   2  115.64   14.10   0
 -10  -2   2   95.49   17.99   0
  -9   2   2  220.19   15.62   0
  -9  -2   2  170.15   16.83   0
   8   2  -2 1054.26   23.64   0
  -8  -2   2 1006.19   21.95   0
  -8   2   2 1083.84   18.01   0
   7   2  -2 2149.82   31.07   0
  -7  -2   2 1549.65   27.79   0
  -7   2   2 1638.91   21.03   0
  -6  -2   2  875.37   23.69   0
  -6   2   2 1020.05   18.92   0
   6   2  -2 1157.21   25.79   0
  -5  -2   2 2027.14   36.08   0
  -5   2   2 2311.43   24.84   0
  -4  -2   2 1214.76   42.45   0
  -3   2   2 4815.41   35.06   0
  -2   2   2  624.38   18.03   0
   2  -2  -2  691.72   17.42   0
   1   2  -2 1435.16   30.51   0
  -1  -2   2 1039.78   28.35   0
   1  -2  -2  784.03   18.17   0
  -1   2   2  757.75   18.94   0
   0   2  -2  607.70   20.84   0
   0   2   2  429.35   16.85   0
   0  -2  -2  420.22   15.95   0
   0  -2   2  590.14   22.36   0
   1   2   2 5033.58   34.20   0
   1  -2   2 4889.38   36.90   0
  -1  -2  -2 4722.34   31.98   0
  -1   2  -2 5136.53   34.87   0
  -2  -2  -2  924.82   19.46   0
  -2   2  -2  993.65   19.65   0
   2  -2   2  881.07   18.25   0
   2   2   2  900.13   17.90   0
  -3   2  -2 3637.64   26.60   0
   3   2   2 3226.15   26.15   0
  -3  -2  -2 3291.73   25.33   0
   3  -2   2 3659.55   30.60   0
   4   2   2 1797.26   21.44   0
  -4   2  -2 1767.18   21.19   0
  -4  -2  -2 1772.51   23.12   0
   4  -2   2 1744.31   22.53   0
   5  -2   2 1799.23   21.44   0
  -5   2  -2 1468.00   19.61   0
  -5  -2  -2 1853.77   20.11   0
   5   2   2 1756.57   20.47   0
   6   2   2 1341.88   17.91   0
  -6   2  -2 1187.65   18.16   0
  -6  -2  -2 1292.30   17.87   0
   6  -2   2 1266.64   18.67   0
  -7   2  -2  260.49   14.03   0
   7   2   2  269.30   16.21   0
  -7  -2  -2  242.57   13.88   0
   7  -2   2  246.14   14.39   0
  -8   2  -2   -4.07   15.28   0
   8  -2   2   37.12   15.54   0
  -8  -2  -2   21.17   14.95   0
   8   2   2   22.10   14.78   0
  -9  -2  -2  562.65   16.12   0
   9  -2   2  572.95   16.89   0
  -9   2  -2  545.67   19.08   0
   9   2   2  642.92   16.45   0
 -10  -2  -2  221.81   16.80   0
 -10   2  -2  219.52   16.84   0
  10   2   2  212.43   17.68   0
  10  -2   2  206.11   18.01   0
  11  -2   2  117.38   16.40   0
 -11   2  -2   84.40   17.39   0
 -11  -2  -2   95.34   17.58   0
  11   2   2  102.06   21.52   0
 -12   3   2   48.24   18.23   0
 -12  -3   2   -7.11   19.04   0
 -11   3   2   20.17   15.87   0
 -11  -3   2   55.63   19.54   0
 -10   3   2   15.99   13.70   0
 -10  -3   2    7.63   17.32   0
  10   3  -2   -0.46   17.80   0
  -9  -3   2  248.56   20.02   0
  -9   3   2  266.40   15.85   0
   9   3  -2  265.25   23.30   0
  -8  -3   2  -13.54   18.18   0
   8   3  -2    6.20   16.11   0
  -8   3   2  -20.32   12.49   0
  -7   3   2   62.95   13.74   0
   7   3  -2   64.13   17.56   0
  -7  -3   2   47.17   17.06   0
  -6  -3   2   39.25   19.48   0
  -6   3   2   38.55   13.53   0
   6   3  -2   25.19   22.74   0
  -5  -3   2  180.98   23.91   0
   5   3  -2  210.78   23.87   0
   4   3  -2  156.75   29.65   0
  -4  -3   2   98.21   33.45   0
  -3   3   2  617.47   18.85   0
  -2   3   2 1053.67   18.52   0
   2   3  -2 2028.82   42.21   0
   1   3  -2 2969.82   36.58   0
   1  -3  -2 1840.90   21.10   0
  -1   3   2 1733.52   21.49   0
   0   3   2   88.50   13.44   0
   0  -3   2   88.60   17.07   0
   0  -3  -2   82.17   12.40   0
   0   3  -2   82.86   12.62   0
   1   3   2  764.64   16.69   0
   1  -3   2  722.29   18.47   0
  -1   3  -2  741.72   16.80   0
  -1  -3  -2  818.08   18.29   0
  -2  -3  -2 1026.60   18.62   0
   2   3   2 1011.69   19.76   0
  -2   3  -2  983.06   19.02   0
   2  -3   2  862.83   21.14   0
  -3   3  -2  243.07   15.36   0
   3  -3   2  225.26   17.27   0
   3   3   2  239.62   16.40   0
  -3  -3  -2  229.27   15.11   0
  -4   3  -2  220.15   14.29   0
  -4  -3  -2  195.78   14.43   0
   4   3   2  205.63   15.62   0
   4  -3   2  185.68   16.22   0
   5  -3   2   62.87   18.27   0
   5   3   2   67.79   14.69   0
  -5   3  -2   91.68   13.12   0
  -5  -3  -2   89.14   13.60   0
  -6  -3  -2  258.44   14.12   0
   6  -3   2  297.58   15.27   0
  -6   3  -2  309.38   13.49   0
   6   3   2  261.68   14.99   0
  -7  -3  -2   81.08   15.90   0
   7   3   2   59.58   15.87   0
  -7   3  -2   49.09   15.73   0
   7  -3   2   84.70   17.14   0
   8   3   2    9.21   14.75   0
  -8   3  -2   10.00   14.97   0
  -8  -3  -2   11.81   17.95   0
   8  -3   2    5.99   15.83   0
   9   3   2   66.95   14.01   0
  -9   3  -2   33.69   14.31   0
   9  -3   2   16.66   18.51   0
  -9  -3  -2   25.35   17.22   0
  10  -3   2   79.21   17.17   0
 -10   3  -2   63.54   16.30   0
 -10  -3  -2   67.04   15.87   0
  10   3   2   80.18   16.49   0
  11  -3   2  -16.12   23.52   0
 -11   3  -2    8.30   22.82   0
 -11  -3  -2   -9.45   18.40   0
  11   3   2  -22.51   19.19   0
 -12   4   2   86.65   16.55   0
 -12  -4   2   76.57   19.98   0
 -11   4   2  793.71   18.88   0
  11   4  -2  777.73   24.50   0
 -11  -4   2  791.56   23.56   0
  10   4  -2  776.36   22.20   0
 -10   4   2  860.76   20.32   0
 -10  -4   2  809.12   21.38   0
   9   4  -2   76.97   21.61   0
  -9   4   2  115.50   14.66   0
  -9  -4   2   65.91   18.27   0
   8   4  -2   85.35   23.57   0
  -8   4   2  118.87   19.55   0
  -8  -4   2  115.00   19.91   0
  -7   4   2 2566.65   22.07   0
  -7  -4   2 2449.11   31.83   0
   7   4  -2 2427.93   33.98   0
   6   4  -2 1633.84   33.35   0
  -6  -4   2 1551.05   30.74   0
  -6   4   2 1469.95   19.29   0
   5   4  -2   92.28   20.15   0
  -5  -4   2  105.44   24.10   0
   4   4  -2 1070.30   35.03   0
   3   4  -2  961.68   30.91   0
  -3   4   2 1075.42   19.61   0
   2   4  -2 3778.01   42.74   0
  -2   4   2 2498.86   24.54   0
   2   4  -2 2507.33   35.52   0
   1   4  -2   -7.29   16.23   0
  -1   4   2   14.27   15.96   0
   1  -4  -2    1.06   14.69   0
   0  -4  -2 5177.98   30.08   0
   0   4   2 5514.53   31.67   0
   0   4  -2 5863.68   40.47   0
   1  -4   2 6776.01   39.05   0
  -1   4  -2 7572.37   39.44   0
   1   4   2 7926.24   37.50   0
  -1  -4  -2 7713.85   34.25   0
   2  -4   2 4671.47   35.72   0
  -2   4  -2 4262.99   29.68   0
   2   4   2 4930.67   31.49   0
  -2  -4  -2 4952.84   28.26   0
   3   4   2   86.83   18.48   0
  -3  -4  -2   96.02   14.01   0
   3  -4   2   72.61   15.69   0
  -3   4  -2   82.77   13.89   0
  -4  -4  -2  166.33   13.84   0
  -4   4  -2  155.19   13.59   0
   4   4   2  175.16   18.20   0
   4  -4   2  171.48   15.34   0
   5   4   2 1530.20   21.83   0
  -5  -4  -2 1428.44   18.13   0
  -5   4  -2 1458.73   17.78   0
   5  -4   2 1357.32   19.28   0
   6   4   2  139.58   14.31   0
  -6   4  -2  171.84   15.23   0
  -6  -4  -2  164.37   15.91   0
   6  -4   2  126.23   14.11   0
  -7   4  -2  113.76   15.00   0
   7   4   2   84.41   15.90   0
   7  -4   2   84.69   16.69   0
  -7  -4  -2   85.54   15.75   0
   8   4   2  892.94   17.29   0
  -8   4  -2  861.06   16.88   0
   8  -4   2  832.44   18.12   0
  -8  -4  -2  821.47   16.96   0
   9   4   2 1160.35   20.43   0
   9  -4   2 1047.45   18.28   0
  -9  -4  -2 1059.04   17.55   0
  -9   4  -2 1085.27   17.35   0
 -10   4  -2  120.12   16.35   0
 -10  -4  -2  109.53   16.33   0
  10  -4   2  125.15   17.34   0
  10   4   2  125.96   16.28   0
 -11  -4  -2   52.08   18.07   0
  11   4   2   66.85   22.98   0
 -11   4  -2   61.22   22.67   0
 -12   5   2   86.09   18.45   0
  12   5  -2   71.47   27.45   0
 -12  -5   2  115.24   21.57   0
 -11  -5   2   24.41   18.63   0
  11   5  -2   35.67   19.77   0
 -11   5   2   12.71   15.71   0
 -10  -5   2   41.94   16.47   0
  10   5  -2   41.21   19.98   0
 -10   5   2   36.12   13.73   0
  -9   5   2   20.38   13.98   0
  -9  -5   2   -1.02   19.84   0
   9   5  -2    3.45   17.97   0
  -8  -5   2  554.89   24.24   0
  -8   5   2  562.51   20.50   0
   8   5  -2  466.29   25.25   0
  -7  -5   2   34.67   17.86   0
   7   5  -2   34.78   18.48   0
  -7   5   2   40.43   12.45   0
  -6  -5   2  757.17   23.91   0
   6   5  -2  638.00   24.01   0
   5   5  -2 1451.74   32.43   0
  -5  -5   2 1701.01   30.84   0
   4   5  -2  561.75   23.98   0
  -4   5   2  685.15   17.09   0
  -3   5   2   38.96   15.11   0
   3   5  -2   43.39   16.44   0
   2   5  -2  687.91   20.83   0
  -2   5   2  684.66   17.85   0
   1  -5  -2   94.79   14.21   0
   1   5  -2   94.28   17.32   0
  -1   5   2   78.39   15.50   0
   0   5  -2 1647.80   25.23   0
   0   5   2 1652.68   20.83   0
   0  -5  -2 1635.53   22.10   0
   1   5   2  655.84   17.63   0
  -1  -5  -2  611.40   16.56   0
  -1   5  -2  709.81   20.88   0
   2   5   2  920.69   18.11   0
  -2  -5  -2  945.48   19.74   0
  -2   5  -2  889.95   18.03   0
  -3   5  -2  225.73   14.36   0
  -3  -5  -2  236.62   14.36   0
   3   5   2  213.82   15.18   0
  -4   5  -2  444.38   14.70   0
  -4  -5  -2  472.41   17.55   0
   4   5   2  496.06   16.03   0
   5  -5   2   25.61   14.05   0
  -5   5  -2   15.70   12.28   0
  -5  -5  -2   22.08   12.77   0
   5   5   2   10.32   13.96   0
  -6  -5  -2  647.39   14.91   0
   6  -5   2  597.87   15.75   0
   6   5   2  653.11   15.87   0
  -6   5  -2  658.10   14.35   0
  -7   5  -2   28.57   14.02   0
  -7  -5  -2   21.43   14.86   0
   7   5   2   17.99   15.94   0
   7  -5   2   15.01   16.25   0
  -8  -5  -2  138.59   14.22   0
  -8   5  -2  106.04   14.14   0
   8   5   2  121.17   14.74   0
  -9  -5  -2   12.59   19.79   0
   9   5   2  -23.31   16.61   0
  -9   5  -2   -8.47   15.58   0
 -10  -5  -2   39.36   15.68   0
 -10   5  -2   27.63   15.67   0
  10   5   2   53.25   16.07   0
  11   5   2    7.01   18.27   0
 -11   5  -2    7.77   18.52   0
 -11  -5  -2    2.78   22.03   0
 -12  -6   2  351.10   21.49   0
 -12   6   2  327.10   19.25   0
  12   6  -2  318.68   24.33   0
  11   6  -2   20.83   22.61   0
 -11   6   2   24.39   15.37   0
 -11  -6   2   20.43   17.61   0
  10   6  -2   86.83   20.98   0
 -10  -6   2  124.41   22.11   0
 -10   6   2  124.02   16.36   0
  -9  -6   2  781.46   23.55   0
  -9   6   2  737.57   17.07   0
   9   6  -2  709.30   24.55   0
  -8   6   2  447.02   16.41   0
  -8  -6   2  449.91   22.53   0
   8   6  -2  387.44   23.77   0
   7   6  -2    7.97   21.81   0
  -7   6   2    6.87   15.58   0
  -7  -6   2   27.59   21.45   0
  -6  -6   2 1917.36   29.36   0
   6   6  -2 1569.99   29.60   0
   5   6  -2 1733.25   30.53   0
  -4   6   2  787.31   16.81   0
   4   6  -2  647.54   22.57   0
  -3   6   2   11.81   14.18   0
   3   6  -2    6.47   15.23   0
   2   6  -2  667.36   20.42   0
  -2   6   2  683.10   17.18   0
  -1   6   2 4921.66   27.68   0
   1   6  -2 5807.37   38.25   0
   0  -6  -2 3158.18   22.80   0
   0   6  -2 3057.29   27.03   0
   0   6   2 3195.57   23.78   0
  -1   6  -2  359.38   15.55   0
  -1  -6  -2  389.67   17.68   0
   1   6   2  402.38   15.74   0
  -2  -6  -2 2121.27   19.97   0
  -2   6  -2 2017.63   21.15   0
   2   6   2 2173.77   21.02   0
   3   6   2 1510.20   18.96   0
  -3  -6  -2 1558.57   18.18   0
  -3   6  -2 1599.49   21.64   0
   4   6   2 1120.96   18.03   0
  -4  -6  -2 1136.84   16.95   0
  -4   6  -2 1168.02   17.33   0
  -5  -6  -2   24.03   12.43   0
   5   6   2   14.37   13.47   0
  -5   6  -2   42.60   15.11   0
   6   6   2  241.76   16.90   0
  -6  -6  -2  212.85   19.18   0
  -6   6  -2  212.44   15.31   0
   7   6   2  906.88   18.20   0
  -7  -6  -2  832.56   17.28   0
  -7   6  -2  851.49   16.59   0
  -8   6  -2  587.50   15.26   0
   8   6   2  556.39   16.60   0
  -8  -6  -2  553.51   15.67   0
  -9   6  -2   46.29   15.35   0
   9   6   2    9.63   16.34   0
  -9  -6  -2   34.35   15.63   0
 -10   6  -2  343.96   19.16   0
 -10  -6  -2  368.58   22.26   0
  10   6   2  387.34   18.55   0
 -11  -7   2    1.31   22.21   0
  11   7  -2  -13.90   23.47   0
 -11   7   2   33.27   18.26   0
 -10  -7   2  223.90   21.99   0
  10   7  -2  211.38   23.87   0
 -10   7   2  191.96   16.62   0
   9   7  -2  163.14   20.71   0
  -9  -7   2  203.57   17.05   0
  -9   7   2  190.54   14.29   0
   8   7  -2  115.74   20.27   0
  -8  -7   2  111.75   17.52   0
  -8   7   2  109.92   17.92   0
   7   7  -2  323.52   23.41   0
  -7  -7   2  356.87   22.54   0
  -7   7   2  329.69   16.09   0
  -6  -7   2   -3.44   17.67   0
   6   7  -2   -2.79   20.28   0
   5   7  -2   10.31   18.63   0
   4   7  -2  897.21   24.04   0
  -4   7   2 1009.57   17.39   0
  -3   7   2   58.50   14.11   0
   3   7  -2   63.10   19.17   0
   2   7  -2 1796.57   24.64   0
  -2   7   2 1869.17   19.54   0
  -1   7   2  514.87   15.85   0
   0   7   2  203.18   14.68   0
   0  -7  -2  195.19   13.77   0
   0   7  -2  189.50   17.05   0
  -1  -7  -2  417.36   14.33   0
   1   7   2  398.03   15.37   0
  -1   7  -2  400.72   15.05   0
   2   7   2   15.34   16.90   0
  -2   7  -2   13.26   13.10   0
  -2  -7  -2   14.84   12.70   0
  -3   7  -2  106.74   13.22   0
  -3  -7  -2  123.62   13.17   0
   3   7   2  111.37   14.12   0
   4   7   2  151.81   14.11   0
  -4  -7  -2  159.18   12.87   0
  -4   7  -2  160.12   13.19   0
  -5   7  -2  179.64   16.06   0
   5   7   2  178.06   17.12   0
  -5  -7  -2  183.97   15.84   0
  -6  -7  -2  437.44   15.67   0
   6   7   2  450.02   16.85   0
  -6   7  -2  450.37   15.94   0
  -7   7  -2  109.25   13.81   0
   7   7   2  103.92   15.31   0
  -7  -7  -2   95.89   14.19   0
   8   7   2  162.77   17.93   0
  -8  -7  -2  207.07   16.52   0
  -8   7  -2  199.56   16.15   0
  -9  -7  -2   44.91   15.20   0
  -9   7  -2    1.79   18.32   0
   9   7   2   14.10   16.10   0
 -10  -7  -2  239.06   18.13   0
  10   7   2  150.48   19.18   0
 -10   7  -2  230.88   18.31   0
 -11  -8   2  120.58   22.23   0
 -11   8   2  104.88   18.66   0
  11   8  -2   92.07   26.92   0
  10   8  -2  298.12   24.22   0
 -10  -8   2  291.12   20.98   0
 -10   8   2  305.47   16.72   0
  -9  -8   2  149.61   22.02   0
   9   8  -2  143.65   22.87   0
  -9   8   2  135.08   20.12   0
  -8   8   2  624.69   16.17   0
   8   8  -2  569.89   22.98   0
  -8  -8   2  675.19   22.53   0
   7   8  -2  288.49   22.85   0
  -7  -8   2  350.10   21.53   0
  -7   8   2  340.16   15.26   0
   6   8  -2   52.11   22.52   0
   5   8  -2   75.87   23.12   0
  -5   8   2   88.71   17.03   0
  -4   8   2 1250.44   17.19   0
   4   8  -2 1079.73   21.48   0
  -3   8   2 2807.23   21.49   0
   3   8  -2 2752.19   27.70   0
  -2   8   2 2848.21   21.60   0
   2   8  -2 2809.28   27.23   0
   1   8  -2 1459.86   20.26   0
  -1   8   2 1461.81   18.16   0
   0   8  -2 1210.58   21.11   0
   0   8   2 1334.52   17.97   0
   0  -8  -2 1383.01   17.34   0
  -1  -8  -2  999.38   16.20   0
   1   8   2  972.72   16.81   0
  -1   8  -2  939.76   16.97   0
  -2  -8  -2  262.77   13.36   0
  -2   8  -2  270.58   16.75   0
   2   8   2  293.64   14.27   0
   3   8   2   41.96   12.67   0
  -3  -8  -2   22.91   12.06   0
  -3   8  -2   -2.33   15.10   0
  -4  -8  -2  418.34   16.20   0
   4   8   2  428.24   20.99   0
  -4   8  -2  416.93   16.66   0
  -5  -8  -2  667.85   16.71   0
  -5   8  -2  664.59   16.87   0
   5   8   2  672.37   20.90   0
  -6  -8  -2 1396.36   18.41   0
   6   8   2 1436.09   19.49   0
  -6   8  -2 1274.35   18.55   0
   7   8   2  201.27   18.30   0
  -7  -8  -2  200.04   16.89   0
  -7   8  -2  214.40   13.94   0
  -8   8  -2  394.57   16.29   0
   8   8   2  342.27   21.74   0
  -8  -8  -2  306.52   17.02   0
  -9   8  -2  185.22   18.28   0
   9   8   2  171.34   18.58   0
  -9  -8  -2  170.58   20.23   0
 -10  -9   2   17.76   21.86   0
 -10   9   2   38.05   18.36   0
  10   9  -2   16.18   26.50   0
   9   9  -2   13.24   21.75   0
  -9  -9   2   10.89   19.15   0
  -9   9   2   -0.10   19.45   0
   8   9  -2   17.27   23.28   0
  -8   9   2    5.29   16.18   0
  -7   9   2   14.46   13.65   0
   7   9  -2   35.48   17.78   0
   6   9  -2   35.67   21.01   0
  -6   9   2   -1.96   15.39   0
   5   9  -2   41.92   18.49   0
  -5   9   2   48.31   15.74   0
   4   9  -2  433.13   21.07   0
  -4   9   2  524.64   17.70   0
  -3   9   2   18.06   15.08   0
   3   9  -2    6.84   15.57   0
  -2   9   2  141.92   13.66   0
   2   9  -2  133.47   13.68   0
  -1   9   2   38.57   13.00   0
   1   9  -2   18.92   16.20   0
   0   9   2  119.25   13.37   0
   0   9  -2   89.25   12.86   0
   1   9   2   59.03   12.94   0
  -1  -9  -2   55.11   12.37   0
  -1   9  -2   44.01   12.50   0
   2   9   2  394.14   17.50   0
  -2   9  -2  389.26   16.88   0
  -2  -9  -2  397.94   16.23   0
   3   9   2   59.13   15.73   0
  -3  -9  -2   43.68   14.73   0
  -3   9  -2   32.13   15.25   0
   4   9   2  124.34   15.29   0
  -4  -9  -2  115.29   14.33   0
  -4   9  -2   99.73   14.98   0
  -5  -9  -2   43.46   13.76   0
   5   9   2   27.51   15.10   0
  -5   9  -2   66.46   14.17   0
  -6  -9  -2  150.54   14.00   0
   6   9   2  173.75   15.02   0
  -6   9  -2  168.68   17.30   0
  -7  -9  -2   10.21   15.52   0
  -7   9  -2   -4.73   15.84   0
   7   9   2   49.49   20.76   0
  -8  -9  -2   12.95   15.19   0
  -8   9  -2   -2.09   14.89   0
   8   9   2  -16.08   20.29   0
  -9   9  -2   -6.34   17.54   0
   9   9   2   28.77   18.90   0
  -9  -9  -2  -20.40   17.70   0
   9  10  -2   44.84   25.57   0
  -9  10   2   36.63   18.56   0
  -8  10   2   78.05   16.02   0
   8  10  -2   84.91   23.61   0
   7  10  -2  364.65   22.37   0
  -7  10   2  437.08   18.84   0
  -7  10   2  397.51   20.73   0
  -6  10   2  205.73   15.24   0
   6  10  -2  148.41   18.09   0
  -5  10   2  221.28   15.65   0
   5  10  -2  173.90   21.27   0
   4  10  -2  695.94   21.06   0
  -4  10   2  772.41   17.30   0
   3  10  -2 1569.93   24.37   0
  -3  10   2 1617.81   23.06   0
   2  10  -2 1990.00   25.48   0
  -2  10   2 2042.74   20.73   0
  -1  10   2  426.05   16.82   0
   1  10  -2  445.01   17.28   0
   0  10   2  477.31   20.39   0
   0  10  -2  486.05   20.71   0
   0  10  -2  433.67   19.89   0
  -1  10  -2  292.52   18.93   0
   1  10   2  292.40   16.22   0
  -2 -10  -2  220.78   15.04   0
  -2  10  -2  242.06   15.47   0
   2  10   2  244.09   15.65   0
   3  10   2  509.52   16.36   0
  -3 -10  -2  496.17   18.37   0
  -3  10  -2  408.77   16.10   0
  -4 -10  -2  555.99   15.43   0
  -4  10  -2  530.96   18.84   0
   4  10   2  527.16   19.29   0
   5  10   2  756.50   16.90   0
  -5 -10  -2  828.52   16.13   0
  -5  10  -2  775.74   16.60   0
  -6  10  -2  230.83   16.94   0
  -6 -10  -2  239.53   16.38   0
   6  10   2  252.47   21.58   0
  -7  10  -2   22.44   19.38   0
  -7 -10  -2   83.75   15.34   0
   7  10   2   60.11   16.47   0
  -8  10  -2  178.88   18.09   0
  -8 -10  -2  137.49   18.40   0
   8  10   2  171.42   19.57   0
   8  11  -2   -3.45   27.02   0
  -8  11   2   19.43   18.03   0
  -8  11   2  -26.89   19.60   0
  -7  11   2   41.20   15.98   0
   7  11  -2   48.91   19.81   0
  -7  11   2   24.26   16.90   0
  -6  11   2   -1.70   17.20   0
   6  11  -2    0.73   20.15   0
   5  11  -2   48.10   18.57   0
  -5  11   2   56.96   16.07   0
  -4  11   2  660.82   16.37   0
   4  11  -2  635.51   20.28   0
  -3  11   2   37.43   14.82   0
   3  11  -2   23.69   14.77   0
   2  11  -2  871.17   21.12   0
  -2  11   2  876.79   17.39   0
  -1  11   2  121.37   15.13   0
   1  11  -2  139.47   18.43   0
   0  11  -2  123.83   15.38   0
   0  11  -2  150.43   17.59   0
   0  11   2  108.73   14.82   0
  -1  11  -2   93.83   15.29   0
  -1  11  -2   80.21   17.43   0
   1  11   2   91.22   14.76   0
   2  11   2  271.94   15.39   0
  -2  11  -2  270.59   15.27   0
   3  11   2   -8.22   17.29   0
  -3 -11  -2   -4.56   13.31   0
  -3  11  -2  -21.95   17.07   0
  -4  11  -2  192.44   16.74   0
   4  11   2  166.66   17.18   0
  -4 -11  -2  170.61   16.15   0
  -5 -11  -2   19.57   15.37   0
   5  11   2    9.68   16.51   0
  -5  11  -2  -27.34   15.97   0
  -6 -11  -2  123.58   15.15   0
  -6  11  -2   72.32   15.92   0
   6  11   2   99.95   20.12   0
   7  11   2   28.47   23.26   0
  -7 -11  -2   15.03   17.66   0
  -7  11  -2   -2.58   22.35   0
  -7  12   2   -7.39   19.50   0
   7  12  -2    5.09   22.94   0
  -7  12   2    6.57   18.13   0
   6  12  -2  155.02   23.35   0
  -6  12   2  180.67   17.11   0
   5  12  -2 1002.87   23.78   0
  -5  12   2 1107.37   19.78   0
  -4  12   2  662.36   18.88   0
   4  12  -2  586.27   22.44   0
  -3  12   2   77.99   17.17   0
   3  12  -2  116.30   20.50   0
   2  12  -2   73.33   18.41   0
  -2  12   2   70.33   14.16   0
   1  12  -2 1063.64   18.24   0
  -1  12   2 1070.17   17.64   0
   0  12  -2  378.31   15.22   0
   0  12  -2  387.29   18.55   0
   0  12   2  370.65   15.21   0
   1  12   2  176.88   17.16   0
  -1  12  -2  170.56   20.49   0
  -1  12  -2  165.85   16.19   0
   2  12   2  630.60   22.15   0
  -2  12  -2  627.39   18.67   0
   3  12   2 1438.88   20.66   0
  -3  12  -2 1315.44   20.89   0
   4  12   2  301.12   17.12   0
  -4 -12  -2  280.84   16.12   0
  -4  12  -2  274.55   20.37   0
  -5 -12  -2  -12.50   15.06   0
  -5  12  -2   18.14   15.45   0
   5  12   2   39.91   19.41   0
  -6 -12  -2   51.06   17.25   0
   6  12   2   26.43   23.00   0
  -6  12  -2   37.10   18.38   0
  -6  13   2   46.45   19.25   0
   6  13  -2   37.65   22.68   0
  -5  13   2   53.70   17.73   0
   5  13  -2   22.09   22.65   0
   4  13  -2   38.47   19.08   0
  -4  13   2  -13.29   20.10   0
  -3  13   2   60.83   16.19   0
   3  13  -2   23.94   19.63   0
  -2  13   2  -18.24   16.36   0
   2  13  -2   -4.46   16.28   0
   1  13  -2   45.34   16.40   0
  -1  13   2   73.92   20.33   0
   0  13   2  137.75   16.87   0
   0  13  -2  149.05   20.11   0
   0  13  -2  147.48   16.48   0
   1  13   2   10.38   16.10   0
  -1  13  -2   -8.52   16.15   0
  -1  13  -2   22.25   19.89   0
   2  13   2   35.38   15.87   0
  -2  13  -2   32.41   16.24   0
  -2  13  -2  -10.64   15.99   0
   3  13   2   58.92   19.60   0
  -3  13  -2   -0.39   19.51   0
  -4  13  -2   -7.69   22.72   0
   4  13   2    4.15   18.83   0
   5  13   2   31.53   18.27   0
  -5 -13  -2   -8.94   21.20   0
  -5  13  -2   20.75   18.14   0
   4  14  -2  142.80   22.44   0
  -4  14   2  278.26   19.25   0
  -3  14   2  190.00   19.17   0
   3  14  -2  158.19   19.07   0
  -2  14   2   14.09   18.99   0
   2  14  -2   39.94   22.57   0
   1  14  -2  235.44   23.65   0
   1  14  -2  274.30   19.50   0
  -1  14   2  249.80   19.44   0
   0  14   2  268.67   24.22   0
   0  14  -2  269.75   19.65   0
   0  14  -2  289.10   19.38   0
  -1  14  -2  770.38   21.49   0
   1  14   2  755.06   25.16   0
  -1  14  -2  722.65   21.23   0
   2  14   2  331.96   19.96   0
  -2  14  -2  402.66   24.14   0
  -2  14  -2  369.78   19.96   0
  -3  14  -2  171.16   18.78   0
  -3  14  -2  158.67   19.41   0
   3  14   2  170.11   18.92   0
 -13   0   3   13.85   21.88   0
 -12   0   3   22.12   19.12   0
 -11   0   3   -2.52   19.72   0
 -10   0   3   14.93   16.34   0
  -9   0   3  -13.61   17.43   0
  -8   0   3   64.50   15.19   0
  -7   0   3   83.19   17.38   0
  -6   0   3   -0.01   19.81   0
  -5   0   3  -18.92   18.41   0
  -4   0   3  -14.62   21.41   0
  -3   0   3    6.38   21.74   0
   3   0  -3    2.58   17.72   0
   2   0  -3   -1.13   17.84   0
  -2   0   3   -7.89   19.38   0
   1   0  -3   -7.54   16.55   0
  -1   0   3   -2.05   15.65   0
   0   0   3   12.31   16.28   0
   0   0  -3    0.11   14.74   0
   1   0   3   -5.60   16.11   0
  -1   0  -3    4.01   14.52   0
   2   0   3   -8.66   15.75   0
  -2   0  -3  -19.71   14.46   0
   3   0   3  -14.44   14.38   0
  -3   0  -3   -5.99   14.41   0
   4   0   3    4.60   13.87   0
  -4   0  -3   14.24   14.08   0
   5   0   3    2.37   13.59   0
  -5   0  -3   12.68   14.09   0
  -6   0  -3   -2.35   13.22   0
   6   0   3  -12.16   12.95   0
  -7   0  -3    3.88   15.81   0
   7   0   3   -6.38   15.43   0
  -8   0  -3  -29.31   14.67   0
   8   0   3   21.89   18.05   0
  -9   0  -3  -16.30   16.87   0
   9   0   3  -47.55   17.46   0
  10   0   3  -12.77   16.26   0
 -10   0  -3  -16.38   16.19   0
 -11   0  -3  -29.84   19.06   0
  11   0   3  -32.08   19.13   0
 -13   1   3   13.54   22.25   0
 -13  -1   3   31.32   21.66   0
 -12   1   3  198.50   20.13   0
 -12  -1   3  211.96   20.15   0
 -11  -1   3   71.91   19.91   0
 -11   1   3   77.27   18.93   0
 -10   1   3   63.60   17.16   0
 -10  -1   3   40.10   17.56   0
  -9  -1   3  177.44   19.53   0
  -9   1   3  228.01   18.68   0
  -8  -1   3 1092.70   21.99   0
  -8   1   3 1185.18   19.70   0
  -7  -1   3 1881.29   29.36   0
  -7   1   3 1974.69   23.53   0
  -6   1   3  879.51   21.55   0
  -6  -1   3  843.71   25.18   0
  -5  -1   3 1928.76   35.44   0
  -5   1   3 1695.50   27.62   0
  -5  -1   3 1076.87   29.42   0
  -4  -1   3 6108.21   58.31   0
  -4   1   3 6916.84   43.36   0
   3   1  -3 6645.85   56.45   0
  -3   1   3 5861.02   40.18   0
  -3  -1   3 5164.69   50.79   0
  -2   1   3 2094.89   28.18   0
   2   1  -3 2891.69   36.25   0
  -2  -1   3 2585.65   34.93   0
   2  -1  -3 2324.81   27.75   0
   1  -1  -3 1326.95   21.16   0
  -1   1   3 1506.77   25.36   0
  -1  -1   3 1471.26   27.81   0
   1   1  -3 1744.11   27.16   0
   0   1  -3 1153.87   21.22   0
   0  -1  -3 1103.67   20.14   0
   0   1   3  931.94   20.21   0
   0  -1   3  989.72   21.75   0
  -1  -1  -3  233.14   15.41   0
   1  -1   3  204.31   16.31   0
   1   1   3  265.53   20.33   0
  -1   1  -3  280.96   16.34   0
   2   1   3   91.20   15.94   0
   2  -1   3  102.49   15.29   0
  -2   1  -3   79.07   15.25   0
  -2  -1  -3   70.03   17.84   0
   3  -1   3  179.99   15.06   0
   3   1   3  155.44   15.75   0
  -3   1  -3  172.19   15.06   0
  -3  -1  -3  156.74   14.52   0
   4  -1   3 2555.03   21.86   0
   4   1   3 2185.00   21.51   0
  -4   1  -3 2602.22   22.30   0
  -4  -1  -3 2474.29   21.99   0
   5  -1   3 3226.86   23.54   0
   5   1   3 3432.26   25.66   0
  -5   1  -3 3217.11   23.93   0
  -5  -1  -3 3183.82   23.53   0
  -6   1  -3 1145.30   17.55   0
  -6  -1  -3 1244.40   17.33   0
   6  -1   3 1164.92   17.63   0
   6   1   3 1247.23   17.10   0
   7   1   3  455.56   16.62   0
  -7   1  -3  476.04   17.33   0
  -7  -1  -3  506.84   17.05   0
   7  -1   3  483.34   17.20   0
   8   1   3   65.60   14.71   0
  -8   1  -3   74.27   14.93   0
  -8  -1  -3   49.17   14.74   0
   8  -1   3   70.72   15.12   0
   9   1   3  222.57   17.75   0
  -9   1  -3  224.32   17.70   0
  -9  -1  -3  269.72   17.27   0
   9  -1   3  226.17   18.60   0
  10   1   3   68.51   16.41   0
 -10   1  -3   36.80   16.02   0
 -10  -1  -3   39.23   15.87   0
  10  -1   3   75.31   16.64   0
 -11   1  -3   80.08   18.81   0
  11   1   3   69.73   19.06   0
 -11  -1  -3   59.59   18.48   0
  11  -1   3   82.98   19.50   0
 -13   2   3   -5.94   22.21   0
 -13  -2   3   20.05   24.50   0
 -12   2   3   29.47   14.96   0
 -12  -2   3   24.27   18.66   0
 -11   2   3   46.19   15.51   0
 -11  -2   3   51.10   19.47   0
 -10   2   3  633.43   20.76   0
 -10  -2   3  649.89   23.60   0
  -9  -2   3  273.08   20.38   0
  -9   2   3  313.65   19.72   0
  -8  -2   3 1516.86   28.63   0
  -8   2   3 1783.50   23.36   0
  -7  -2   3   37.44   22.46   0
  -7   2   3   70.03   16.30   0
  -6  -2   3  257.51   27.10   0
  -5  -2   3   73.94   35.49   0
  -5   2   3   66.95   18.99   0
  -4   2   3  622.06   21.61   0
  -3  -2   3 4230.67   69.15   0
  -3   2   3 2505.19   26.11   0
   2   2  -3 4698.60   46.01   0
   2  -2  -3 3885.62   30.98   0
  -2  -2   3 5190.39   50.20   0
  -2   2   3 3484.01   28.68   0
   1  -2  -3   36.91   14.97   0
   1   2  -3   82.19   18.88   0
  -1   2   3   60.19   16.28   0
  -1  -2   3   84.63   19.87   0
   0   2  -3 4912.04   36.34   0
   0  -2  -3 3398.45   26.27   0
   0  -2   3 4346.00   35.26   0
   0   2   3 4528.36   31.88   0
  -1  -2  -3  162.58   14.80   0
  -1   2  -3  181.08   15.89   0
   1  -2   3  166.14   19.16   0
   1   2   3  184.38   19.36   0
   2  -2   3   66.66   18.88   0
  -2  -2  -3   91.04   14.29   0
  -2   2  -3   89.93   15.46   0
   2   2   3   44.70   15.74   0
  -3   2  -3  735.92   17.53   0
   3   2   3  700.40   17.63   0
  -3  -2  -3  692.49   16.57   0
   3  -2   3  719.72   17.95   0
   4   2   3  323.40   15.69   0
  -4   2  -3  336.74   15.26   0
  -4  -2  -3  330.77   14.63   0
   4  -2   3  313.76   15.68   0
  -5  -2  -3  487.17   15.28   0
   5   2   3  492.62   15.92   0
  -5   2  -3  473.39   15.61   0
   5  -2   3  485.90   15.78   0
  -6   2  -3  669.02   16.09   0
   6  -2   3  652.59   15.93   0
   6   2   3  699.53   15.23   0
  -6  -2  -3  645.57   15.36   0
   7  -2   3  273.66   16.54   0
   7   2   3  273.56   15.67   0
  -7   2  -3  246.84   16.60   0
  -7  -2  -3  244.31   16.03   0
  -8   2  -3  104.42   14.86   0
   8   2   3   97.38   17.61   0
  -8  -2  -3   86.27   14.88   0
   8  -2   3  111.46   15.25   0
  -9  -2  -3  189.16   21.80   0
   9   2   3  237.29   17.31   0
  -9   2  -3  272.72   16.95   0
   9  -2   3  225.71   18.04   0
 -10  -2  -3   -1.12   15.75   0
  10  -2   3  -20.82   16.80   0
 -10   2  -3  -11.94   15.74   0
  10   2   3    1.84   16.19   0
 -12   3   3   63.73   18.31   0
 -12  -3   3   56.19   19.98   0
 -11   3   3   94.51   15.90   0
 -11  -3   3   70.56   21.84   0
 -10  -3   3  467.27   22.60   0
 -10   3   3  474.73   19.48   0
  -9  -3   3  615.72   25.08   0
  -9   3   3  760.19   20.69   0
  -8  -3   3  227.65   27.63   0
  -8   3   3  282.97   17.08   0
  -7  -3   3    3.74   24.56   0
  -7   3   3   12.39   12.84   0
  -5   3   3 4609.08   30.10   0
  -4   3   3  419.46   16.71   0
  -3   3   3   27.57   15.18   0
  -2  -3   3 5793.97   54.52   0
   2   3  -3 6479.13   56.08   0
   2  -3  -3 4026.30   27.53   0
  -2   3   3 3851.15   27.97   0
   1   3  -3 5488.69   42.65   0
  -1   3   3 3796.38   27.38   0
   1  -3  -3 3725.64   26.31   0
  -1  -3   3 5418.55   43.44   0
   0   3  -3  248.18   19.58   0
   0   3   3  184.64   15.85   0
   0  -3   3  239.57   20.71   0
   0  -3  -3  173.99   14.73   0
   1   3   3  204.04   15.72   0
  -1   3  -3  261.07   19.53   0
  -1  -3  -3  204.83   14.70   0
   1  -3   3  237.75   20.36   0
  -2   3  -3 3204.14   25.79   0
  -2  -3  -3 3286.49   23.92   0
   2   3   3 3278.83   24.90   0
   2  -3   3 3171.19   26.49   0
   3  -3   3 4724.40   29.63   0
  -3  -3  -3 4558.13   26.57   0
  -3   3  -3 4481.99   28.21   0
   3   3   3 4781.21   27.68   0
  -4  -3  -3    1.74   16.08   0
   4   3   3    3.46   17.34   0
   4  -3   3   -3.98   14.24   0
  -4   3  -3   13.09   13.78   0
   5   3   3    6.92   13.93   0
  -5   3  -3  -12.14   13.47   0
   5  -3   3   18.22   13.60   0
  -5  -3  -3  -16.14   13.05   0
   6   3   3  733.76   22.45   0
  -6   3  -3  735.92   18.91   0
   6  -3   3  733.44   19.40   0
  -6  -3  -3  736.27   21.74   0
   7   3   3  998.28   17.83   0
  -7   3  -3  889.28   18.24   0
   7  -3   3  838.24   18.61   0
  -7  -3  -3  880.62   20.88   0
   8   3   3  570.41   15.91   0
  -8   3  -3  539.56   16.03   0
   8  -3   3  563.26   16.69   0
  -8  -3  -3  522.04   15.91   0
  -9  -3  -3   79.55   16.48   0
   9   3   3   70.37   16.46   0
  -9   3  -3   84.31   16.88   0
   9  -3   3   91.46   17.49   0
 -10  -3  -3  428.60   17.25   0
 -10   3  -3  471.06   17.33   0
  10  -3   3  452.02   18.15   0
  10   3   3  510.13   17.57   0
 -12  -4   3  124.53   19.91   0
 -12   4   3  180.46   22.40   0
 -11   4   3   -7.16   19.68   0
 -11  -4   3   -7.84   19.92   0
 -10  -4   3  334.71   21.14   0
 -10   4   3  358.59   15.43   0
  -9  -4   3   74.17   20.51   0
  -9   4   3   78.34   14.88   0
  -8   4   3   78.61   15.49   0
  -8  -4   3   72.05   28.98   0
  -7   4   3  264.77   13.70   0
  -7  -4   3  276.72   34.49   0
  -6   4   3  443.55   16.12   0
  -5   4   3   54.97   17.67   0
  -4   4   3  168.33   15.11   0
  -3   4   3  218.11   18.75   0
   2   4  -3   17.80   17.01   0
   2  -4  -3   18.12   14.13   0
  -2   4   3   -8.89   14.97   0
   1   4  -3 1005.26   25.04   0
  -1   4   3  574.61   17.44   0
   1  -4  -3  597.45   16.34   0
   0  -4  -3  330.67   18.23   0
   0   4  -3  306.18   15.74   0
   0   4   3  262.62   16.16   0
   0  -4   3  293.60   20.78   0
  -1   4  -3    6.42   13.16   0
   1  -4   3    7.26   15.47   0
  -1  -4  -3   -1.17   13.44   0
   1   4   3    1.75   14.69   0
  -2   4  -3  387.77   17.73   0
   2  -4   3  251.05   16.28   0
  -2  -4  -3  248.27   14.15   0
   2   4   3  258.43   15.30   0
  -3   4  -3   31.41   15.73   0
  -3  -4  -3   25.65   13.04   0
   3   4   3   14.51   14.35   0
   3  -4   3   -0.01   14.79   0
  -4   4  -3  145.83   13.40   0
  -4  -4  -3  140.13   13.34   0
   4   4   3  134.26   14.35   0
   4  -4   3  135.01   18.07   0
  -5  -4  -3   72.68   12.61   0
  -5   4  -3   86.83   12.50   0
   5   4   3   75.28   13.48   0
   5  -4   3   58.21   13.82   0
  -6  -4  -3  175.92   15.96   0
  -6   4  -3  145.98   16.08   0
   6   4   3  135.28   16.93   0
   6  -4   3  155.40   17.08   0
  -7  -4  -3  365.51   15.82   0
   7   4   3  419.88   19.54   0
  -7   4  -3  373.06   15.86   0
   7  -4   3  362.74   20.33   0
  -8  -4  -3  114.56   13.96   0
   8   4   3  101.28   14.41   0
  -8   4  -3   91.89   14.49   0
   8  -4   3  116.49   15.10   0
  -9  -4  -3   37.29   15.72   0
   9   4   3   16.04   16.12   0
   9  -4   3  -14.03   17.54   0
  -9   4  -3   21.52   16.45   0
  10   4   3  -30.86   18.78   0
 -10  -4  -3  -11.27   19.05   0
 -10   4  -3   34.58   18.67   0
  10  -4   3   -7.60   19.41   0
 -12  -5   3  327.69   24.07   0
 -12   5   3  305.13   23.50   0
 -11  -5   3  725.20   24.26   0
 -11   5   3  748.45   19.44   0
 -10  -5   3  509.07   26.30   0
 -10   5   3  537.76   18.23   0
  -9  -5   3  416.75   27.09   0
  -9   5   3  393.96   15.97   0
  -8  -5   3  155.22   32.00   0
  -8   5   3  174.32   15.30   0
  -6   5   3  186.39   14.36   0
  -5   5   3  220.76   14.88   0
  -4   5   3 2339.40   22.16   0
   3   5  -3 5968.35   63.24   0
  -3   5   3 3414.10   24.37   0
   3   5  -3 3305.83   45.49   0
   2   5  -3  382.65   19.88   0
   2  -5  -3  238.28   14.04   0
  -2   5   3  219.72   15.31   0
   1  -5  -3  334.00   14.49   0
   1   5  -3  383.65   18.65   0
  -1   5   3  345.35   15.76   0
   0   5  -3 4836.82   34.02   0
   0   5   3 3593.97   24.84   0
   0  -5  -3 3533.73   23.83   0
  -1  -5  -3 4481.59   25.45   0
   1   5   3 4598.16   26.36   0
   1  -5   3 4205.74   30.14   0
  -1   5  -3 6040.10   34.50   0
   2   5   3  875.10   16.80   0
  -2   5  -3  809.02   16.59   0
   2  -5   3  778.12   18.17   0
  -2  -5  -3  840.97   15.93   0
  -3   5  -3  115.45   13.15   0
  -3  -5  -3  134.27   13.22   0
   3  -5   3   88.37   17.76   0
   3   5   3  110.89   14.22   0
   4  -5   3  460.12   15.79   0
  -4   5  -3  469.32   14.22   0
  -4  -5  -3  508.21   14.47   0
   4   5   3  492.90   15.48   0
  -5   5  -3  247.41   15.79   0
  -5  -5  -3  247.52   16.04   0
   5   5   3  224.86   14.11   0
   5  -5   3  200.91   14.28   0
  -6   5  -3  191.10   15.16   0
  -6  -5  -3  181.18   15.17   0
   6   5   3  188.17   16.31   0
   6  -5   3  130.99   19.96   0
  -7  -5  -3  207.51   14.64   0
  -7   5  -3  201.74   14.63   0
   7   5   3  204.24   15.63   0
   7  -5   3  207.55   15.89   0
  -8  -5  -3  851.32   18.85   0
   8   5   3 1007.04   19.49   0
  -8   5  -3  885.74   19.25   0
   8  -5   3  850.89   20.29   0
   9   5   3  697.22   18.48   0
  -9  -5  -3  660.26   18.00   0
  -9   5  -3  706.30   18.36   0
   9  -5   3  681.39   19.25   0
  10   5   3  192.56   18.81   0
 -10  -5  -3  165.91   18.55   0
 -10   5  -3  193.90   23.21   0
  10  -5   3  158.17   19.70   0
 -11  -6   3    1.36   20.43   0
 -11   6   3  -20.37   15.97   0
 -10  -6   3   38.64   23.12   0
 -10   6   3   16.08   19.83   0
  -9  -6   3   -0.23   23.07   0
  -9   6   3   22.55   13.71   0
  -8   6   3   -3.71   14.57   0
  -7   6   3   61.04   16.36   0
  -6   6   3    0.95   16.14   0
  -5   6   3   -3.63   13.57   0
  -4   6   3   68.98   14.15   0
   4   6  -3   66.15   21.95   0
   4   6  -3   57.71   22.98   0
  -3   6   3  215.98   14.86   0
   3   6  -3  205.85   19.34   0
   3   6  -3  285.35   21.47   0
  -2   6   3  173.57   14.51   0
   2   6  -3  251.94   20.12   0
   1  -6  -3  179.38   13.60   0
  -1   6   3  162.83   14.55   0
   1   6  -3  233.60   17.57   0
   0   6   3  498.17   15.80   0
   0   6  -3  635.69   19.77   0
   0  -6  -3  504.16   17.42   0
   1   6   3   19.72   14.09   0
  -1  -6  -3   29.23   12.92   0
  -1   6  -3   29.73   16.02   0
  -2   6  -3    3.28   15.32   0
  -2  -6  -3    5.49   12.70   0
   2   6   3   16.68   13.68   0
  -3   6  -3   54.97   12.56   0
  -3  -6  -3   60.42   12.74   0
   3   6   3   57.49   13.86   0
  -4   6  -3   -2.79   11.91   0
   4   6   3   -1.96   16.35   0
  -4  -6  -3   -0.04   12.12   0
  -5   6  -3    4.14   14.56   0
   5   6   3   -5.66   15.95   0
  -5  -6  -3   19.55   14.70   0
  -6   6  -3  147.13   14.36   0
   6   6   3  160.59   18.82   0
  -6  -6  -3  206.83   14.48   0
  -7   6  -3   -6.91   13.23   0
   7   6   3   -3.33   14.56   0
  -7  -6  -3   25.43   16.32   0
  -8   6  -3    5.53   15.74   0
   8   6   3   26.18   17.00   0
  -8  -6  -3   30.93   15.85   0
   9   6   3  -25.63   16.07   0
  -9   6  -3   32.27   15.49   0
  -9  -6  -3    5.22   19.01   0
 -11  -7   3  466.64   32.68   0
 -11   7   3  440.33   20.35   0
 -10  -7   3  242.12   27.23   0
 -10   7   3  206.08   16.98   0
  -9   7   3   59.22   16.18   0
  -8   7   3  547.80   19.13   0
  -7   7   3 2741.88   23.37   0
  -6   7   3  139.94   16.55   0
   5   7  -3   33.17   22.22   0
  -5   7   3   53.53   13.22   0
   5   7  -3   27.41   19.01   0
   4   7  -3  512.06   23.17   0
  -4   7   3  562.57   15.72   0
   4   7  -3  416.32   26.85   0
   3   7  -3 1185.74   24.78   0
  -3   7   3 1247.50   17.74   0
   3   7  -3 1723.31   30.57   0
  -2   7   3  484.32   15.35   0
   2   7  -3  560.42   20.25   0
   1  -7  -3  550.63   14.68   0
  -1   7   3  544.21   15.56   0
   1   7  -3  648.49   19.97   0
   0   7   3 1491.97   20.92   0
   0  -7  -3 1384.95   17.33   0
   0   7  -3 1226.96   20.25   0
   1   7   3 2514.85   23.18   0
  -1   7  -3 2896.90   26.17   0
  -1  -7  -3 2417.66   19.81   0
   2   7   3 1159.51   16.87   0
  -2  -7  -3 1173.83   16.29   0
  -2   7  -3 1005.29   17.10   0
  -3  -7  -3   97.55   12.48   0
  -3   7  -3   77.88   15.03   0
   3   7   3   82.99   13.48   0
   4   7   3 1936.99   21.55   0
  -4   7  -3 1879.06   20.54   0
  -4  -7  -3 1957.93   20.71   0
  -5   7  -3  828.63   19.85   0
   5   7   3  841.27   18.00   0
  -5  -7  -3  832.67   16.78   0
  -6   7  -3   -7.31   13.56   0
   6   7   3    7.31   14.57   0
  -6  -7  -3    2.80   16.50   0
   7   7   3   95.36   17.45   0
  -7  -7  -3   68.46   15.77   0
  -7   7  -3   51.72   15.90   0
  -8   7  -3  368.23   16.67   0
   8   7   3  365.49   21.39   0
  -8  -7  -3  334.36   16.71   0
   9   7   3  229.40   19.20   0
  -9   7  -3  199.17   22.86   0
  -9  -7  -3  193.37   22.80   0
 -11   8   3   31.50   22.34   0
 -10   8   3  200.68   20.02   0
  -9   8   3   19.87   16.86   0
   9   8  -3   13.95   32.91   0
  -9   8   3   52.31   15.75   0
  -8   8   3   34.01   14.36   0
  -8   8   3    2.67   14.98   0
   8   8  -3   21.67   27.22   0
  -7   8   3  108.90   15.47   0
   7   8  -3   68.71   27.06   0
  -6   8   3   21.00   15.28   0
   6   8  -3   20.26   24.80   0
  -5   8   3  129.34   16.24   0
   5   8  -3  114.44   24.63   0
  -4   8   3  573.69   17.93   0
   4   8  -3  485.85   26.18   0
   4   8  -3  416.68   24.80   0
   3   8  -3   14.00   15.45   0
  -3   8   3   15.20   13.26   0
   3   8  -3    1.44   15.31   0
   2   8  -3  505.86   18.78   0
   2   8  -3  450.61   19.19   0
  -2   8   3  511.68   15.01   0
  -1   8   3  165.54   13.72   0
   1   8  -3  136.56   16.49   0
   0  -8  -3   59.29   12.57   0
   0   8   3   66.65   13.32   0
   0   8  -3   59.99   12.89   0
   1   8   3  524.53   14.96   0
  -1  -8  -3  556.76   14.27   0
  -1   8  -3  499.42   17.66   0
   2   8   3  141.12   16.62   0
  -2  -8  -3  144.25   15.59   0
  -2   8  -3  122.17   19.48   0
  -3  -8  -3   39.08   14.96   0
   3   8   3   23.76   15.84   0
  -3   8  -3   56.27   15.00   0
  -4  -8  -3   19.71   14.03   0
   4   8   3   28.36   18.54   0
  -4   8  -3   11.84   13.96   0
  -5   8  -3  101.33   14.01   0
   5   8   3  106.78   18.64   0
  -5  -8  -3  105.90   13.85   0
  -6   8  -3   55.34   14.91   0
  -6  -8  -3   47.48   17.29   0
   6   8   3   37.18   14.45   0
  -7   8  -3   65.22   18.94   0
   7   8   3   45.13   17.13   0
  -7  -8  -3   84.88   15.74   0
  -8   8  -3   33.24   15.15   0
  -8  -8  -3   59.06   15.41   0
   8   8   3   56.56   16.76   0
  -9   8  -3   83.98   17.98   0
   9   8   3   72.09   23.33   0
  -9  -8  -3   89.07   17.99   0
 -10   9   3  304.88   24.07   0
 -10   9   3  227.77   23.48   0
  -9   9   3  927.80   19.99   0
  -9   9   3  840.34   22.32   0
   9   9  -3  742.93   42.95   0
  -8   9   3  376.37   17.43   0
  -8   9   3  367.60   18.56   0
   8   9  -3  307.58   32.82   0
   7   9  -3    2.91   22.52   0
  -7   9   3   11.66   14.06   0
   6   9  -3  607.00   28.61   0
  -6   9   3  820.29   17.38   0
  -5   9   3  909.95   17.72   0
   5   9  -3  821.12   27.81   0
   4   9  -3  -14.31   21.00   0
  -4   9   3   -4.42   15.45   0
   4   9  -3    2.85   20.60   0
   3   9  -3  183.83   19.86   0
  -3   9   3  196.07   16.36   0
   3   9  -3  166.02   19.38   0
  -2   9   3 1950.81   21.19   0
   2   9  -3 1895.95   26.68   0
   2   9  -3 1696.66   28.36   0
   1   9  -3 2000.91   28.87   0
  -1   9   3 2253.47   21.93   0
   0   9   3  667.27   17.78   0
   0  -9  -3  683.88   16.99   0
   0   9  -3  606.20   21.79   0
   1   9   3  -15.08   15.71   0
  -1   9  -3    6.74   18.45   0
  -1  -9  -3    5.94   14.76   0
   2   9   3  358.63   19.76   0
  -2  -9  -3  383.15   18.64   0
  -2   9  -3  332.37   19.35   0
  -3   9  -3 1854.42   20.94   0
   3   9   3 2067.03   20.57   0
  -3  -9  -3 2015.15   22.39   0
  -4  -9  -3  130.74   13.82   0
   4   9   3  108.85   14.87   0
  -4   9  -3   90.85   14.55   0
  -5  -9  -3  370.80   14.47   0
   5   9   3  362.11   15.57   0
  -5   9  -3  349.66   14.67   0
  -6   9  -3 1276.40   19.39   0
  -6  -9  -3 1207.73   22.91   0
   6   9   3 1311.44   24.27   0
  -7   9  -3  271.43   16.38   0
   7   9   3  319.39   17.39   0
  -7  -9  -3  345.50   19.56   0
  -8   9  -3   -6.72   21.60   0
   8   9   3    2.44   23.33   0
  -8  -9  -3  -30.88   17.73   0
  -9  10   3   14.77   18.43   0
   9  10  -3    5.80   36.86   0
  -9  10   3    5.13   19.08   0
   8  10  -3   13.31   29.02   0
  -8  10   3   17.73   16.73   0
  -8  10   3   -0.65   15.74   0
  -7  10   3  109.06   17.02   0
   7  10  -3   65.15   28.57   0
  -6  10   3   24.33   15.83   0
   6  10  -3   21.07   26.36   0
   5  10  -3   11.39   19.83   0
  -5  10   3   25.28   14.79   0
   4  10  -3  568.38   23.10   0
  -4  10   3  595.70   16.65   0
   4  10  -3  540.36   21.41   0
   3  10  -3   38.41   17.81   0
   3  10  -3   35.06   17.67   0
  -3  10   3   32.30   14.85   0
   2  10  -3  263.76   18.98   0
   2  10  -3  195.52   19.25   0
  -2  10   3  246.91   15.59   0
   1  10  -3   -1.45   18.08   0
   1  10  -3  -16.37   17.94   0
  -1  10   3    1.62   14.84   0
   0  10   3    7.23   14.91   0
   0  10  -3   -6.07   17.86   0
  -1 -10  -3  703.49   15.82   0
   1  10   3  694.14   16.82   0
  -1  10  -3  637.43   17.13   0
   2  10   3    5.31   14.67   0
  -2  10  -3    4.09   14.16   0
  -2 -10  -3    6.39   13.60   0
  -3 -10  -3   74.68   13.59   0
  -3  10  -3   91.92   13.92   0
   3  10   3   74.52   17.85   0
   4  10   3  202.51   20.21   0
  -4 -10  -3  211.11   20.02   0
  -4  10  -3  226.97   17.04   0
  -5 -10  -3   23.58   19.22   0
   5  10   3   12.89   16.87   0
  -5  10  -3   18.05   15.78   0
  -6  10  -3   18.67   14.90   0
  -6 -10  -3    7.92   15.06   0
   6  10   3   13.27   16.52   0
  -7  10  -3    8.28   21.43   0
  -7 -10  -3   12.29   17.41   0
   7  10   3   -4.17   23.04   0
   8  11  -3  373.69   33.80   0
  -8  11   3  378.61   23.66   0
  -8  11   3  467.93   20.85   0
   7  11  -3  220.88   27.07   0
  -7  11   3  284.64   17.20   0
  -6  11   3  255.37   17.49   0
   6  11  -3  222.67   26.79   0
   5  11  -3  330.79   22.06   0
  -5  11   3  415.26   18.15   0
   4  11  -3  739.63   21.78   0
  -4  11   3  790.05   16.68   0
   4  11  -3  741.04   23.60   0
   3  11  -3   34.68   17.22   0
  -3  11   3   44.68   14.37   0
   3  11  -3   40.14   17.01   0
   2  11  -3  131.56   14.67   0
   2  11  -3  148.53   17.57   0
  -2  11   3  145.92   17.87   0
  -1  11   3  542.29   16.08   0
   1  11  -3  564.90   19.72   0
   1  11  -3  523.99   19.54   0
   0  11   3  272.37   15.12   0
   0  11  -3  252.18   18.27   0
   0  11  -3  270.93   15.32   0
   1  11   3  947.58   17.12   0
  -1  11  -3  907.64   17.86   0
   2  11   3  698.47   17.46   0
  -2 -11  -3  696.78   20.30   0
  -2  11  -3  679.63   18.98   0
   3  11   3  451.91   17.79   0
  -3  11  -3  394.24   17.70   0
  -3 -11  -3  368.03   17.00   0
  -4 -11  -3  270.18   16.31   0
   4  11   3  251.46   21.07   0
  -4  11  -3  293.29   16.81   0
  -5 -11  -3  299.64   16.47   0
   5  11   3  323.46   17.50   0
  -5  11  -3  360.50   16.67   0
  -6  11  -3   81.68   18.14   0
   6  11   3   76.29   19.41   0
  -6 -11  -3   72.10   21.82   0
   7  12  -3    5.96   29.21   0
  -7  12   3   -7.07   19.00   0
   6  12  -3   -2.16   25.43   0
  -6  12   3   45.41   17.70   0
   5  12  -3   41.80   22.22   0
   5  12  -3   24.78   22.77   0
  -5  12   3   53.09   16.24   0
   4  12  -3    4.49   19.33   0
  -4  12   3  -27.40   16.50   0
   4  12  -3    6.29   19.74   0
  -3  12   3  149.77   20.48   0
   3  12  -3  114.45   20.14   0
   3  12  -3  134.25   20.21   0
   2  12  -3    4.90   16.33   0
   2  12  -3    3.92   16.33   0
  -2  12   3   10.48   16.52   0
  -1  12   3   26.92   16.78   0
   1  12  -3   -1.00   20.05   0
   1  12  -3  -18.41   16.35   0
   0  12   3   57.41   16.75   0
   0  12  -3   93.15   20.53   0
   0  12  -3   84.22   16.75   0
  -1  12  -3    5.51   16.28   0
   1  12   3    3.89   16.59   0
   2  12   3   61.49   16.47   0
  -2 -12  -3   62.60   15.37   0
  -2  12  -3   42.29   19.82   0
   3  12   3    3.00   19.77   0
  -3 -12  -3  -24.78   15.17   0
  -3  12  -3   18.05   15.88   0
  -4 -12  -3   37.76   16.26   0
   4  12   3   22.23   15.69   0
  -4  12  -3    4.66   17.08   0
  -5 -12  -3  -25.72   17.56   0
   5  12   3  -32.99   22.89   0
  -5  12  -3   -4.04   18.35   0
   5  13  -3   90.15   25.95   0
   5  13  -3   72.27   22.82   0
  -5  13   3   82.01   18.91   0
  -4  13   3  357.99   18.67   0
   4  13  -3  345.36   26.63   0
   4  13  -3  334.68   24.49   0
  -3  13   3  683.30   18.28   0
   3  13  -3  677.47   22.71   0
   3  13  -3  695.68   22.41   0
   2  13  -3  276.21   17.26   0
   2  13  -3  267.78   20.79   0
  -2  13   3  263.07   17.07   0
   1  13  -3  102.08   20.06   0
   1  13  -3  121.06   20.12   0
  -1  13   3  128.11   16.53   0
   0  13   3  413.91   20.96   0
   0  13  -3  371.40   20.90   0
   0  13  -3  427.79   17.58   0
  -1  13  -3  377.36   17.57   0
   1  13   3  363.80   20.39   0
  -1  13  -3  332.08   17.29   0
   2  13   3  223.65   22.37   0
  -2  13  -3  221.05   19.62   0
   3  13   3  103.05   22.84   0
  -3  13  -3   92.29   19.19   0
   3  14  -3   31.02   21.76   0
   3  14  -3  -13.90   22.61   0
  -3  14   3  -19.96   18.61   0
   2  14  -3   24.20   18.36   0
   2  14  -3   -0.10   22.73   0
  -2  14   3   23.73   19.17   0
   1  14  -3   80.22   18.71   0
  -1  14   3  117.22   18.74   0
   1  14  -3   56.15   23.26   0
   0  14  -3  128.90   18.97   0
   0  14   3  176.48   22.99   0
   0  14  -3  113.84   23.36   0
   1  14   3  121.89   18.91   0
  -1  14  -3  123.53   18.80   0
  -1  14  -3  125.50   19.04   0
 -12   0   4    7.04   18.66   0
 -11   0   4   41.20   18.83   0
 -10   0   4  760.14   20.95   0
  -9   0   4  511.52   20.48   0
  -9   0   4  620.86   22.05   0
  -8   0   4   13.07   19.24   0
  -8   0   4   13.52   18.52   0
  -7   0   4  216.42   19.64   0
  -7   0   4  219.51   17.70   0
  -6   0   4 4219.17   41.67   0
  -5   0   4 3787.49   38.58   0
  -4   0   4  222.89   18.86   0
  -3   0   4   77.74   18.47   0
   3   0  -4   68.56   17.04   0
   1   0  -4 3037.27   28.50   0
  -1   0   4 2405.54   25.54   0
   0   0  -4  281.62   17.76   0
   0   0   4  254.38   19.47   0
   1   0   4  652.70   17.74   0
  -1   0  -4  647.23   16.28   0
  -2   0  -4 3040.25   23.70   0
   2   0   4 2998.05   24.20   0
   3   0   4  640.78   16.17   0
  -3   0  -4  610.99   16.15   0
   4   0   4   16.20   12.87   0
  -4   0  -4    1.01   13.30   0
   5   0   4  214.88   15.99   0
  -5   0  -4  212.94   15.55   0
   6   0   4 2117.56   21.25   0
  -6   0  -4 2139.96   21.92   0
  -7   0  -4  905.91   17.62   0
   7   0   4  888.39   17.58   0
   8   0   4    0.84   20.95   0
  -8   0  -4   38.46   16.97   0
  -9   0  -4   65.29   16.42   0
   9   0   4   80.69   16.64   0
 -10   0  -4  471.29   20.31   0
  10   0   4  571.68   21.00   0
 -12   1   4   44.07   18.43   0
 -12  -1   4   52.75   20.56   0
 -11   1   4   63.84   18.85   0
 -11  -1   4   67.83   21.74   0
 -10   1   4   43.11   16.27   0
 -10  -1   4   35.96   19.60   0
  -9  -1   4  133.45   17.97   0
  -9  -1   4  126.05   21.95   0
  -9   1   4  151.06   18.89   0
  -9   1   4  145.41   18.38   0
  -8  -1   4   14.23   22.99   0
  -8   1   4   25.50   19.36   0
  -8   1   4   -3.16   20.00   0
  -8  -1   4   -4.16   21.76   0
  -7   1   4 1479.77   28.37   0
  -7  -1   4 1267.11   35.72   0
  -7  -1   4  977.63   27.77   0
  -7   1   4  944.58   21.62   0
  -6  -1   4  194.63   24.04   0
  -6   1   4  116.65   18.78   0
  -6  -1   4  224.76   23.87   0
  -5   1   4 2982.19   31.75   0
  -5  -1   4 3509.87   42.95   0
  -4   1   4  560.93   17.83   0
  -4  -1   4  692.14   24.82   0
  -3   1   4    3.36   14.33   0
   3  -1  -4    1.17   13.32   0
   3   1  -4   -2.04   18.61   0
  -3  -1   4   -0.26   17.99   0
   2  -1  -4  124.42   15.72   0
  -2  -1   4  139.11   20.22   0
   2   1  -4  168.17   18.60   0
  -2   1   4  168.24   20.36   0
   1   1  -4 1642.50   24.07   0
  -1  -1   4 1355.92   25.10   0
   1  -1  -4 1322.36   19.61   0
  -1   1   4 1372.36   23.72   0
   0  -1   4   35.46   18.99   0
   0  -1  -4   25.25   13.65   0
   0   1   4   12.68   15.13   0
   0   1  -4   10.71   17.01   0
  -1  -1  -4  487.27   15.47   0
   1  -1   4  601.88   19.72   0
   1   1   4  456.01   16.59   0
  -1   1  -4  502.69   16.03   0
  -2  -1  -4   32.36   16.55   0
   2  -1   4    3.31   13.80   0
   2   1   4   24.83   14.78   0
  -2   1  -4   14.99   16.77   0
   3  -1   4 1470.12   21.54   0
   3   1   4 1431.12   19.45   0
  -3   1  -4 1446.57   19.38   0
  -3  -1  -4 1344.45   18.33   0
   4  -1   4  113.15   13.39   0
   4   1   4  128.38   13.77   0
  -4   1  -4   89.06   13.92   0
  -4  -1  -4   98.11   13.59   0
   5  -1   4  287.68   15.30   0
   5   1   4  251.93   15.12   0
  -5   1  -4  235.74   17.46   0
  -5  -1  -4  275.57   16.99   0
   6   1   4   12.84   15.16   0
  -6   1  -4   10.12   15.44   0
  -6  -1  -4   12.34   19.95   0
   6  -1   4    1.75   15.35   0
   7   1   4   37.52   14.71   0
  -7   1  -4   16.29   14.49   0
  -7  -1  -4  -53.77   15.81   0
   7  -1   4   -4.94   14.82   0
  -8   1  -4   10.27   18.10   0
  -8  -1  -4   81.79   17.02   0
   8  -1   4   76.43   17.42   0
   8   1   4  102.49   16.45   0
  -9   1  -4  -72.50   17.72   0
  -9  -1  -4   -0.01   16.48   0
   9  -1   4  -26.48   16.96   0
   9   1   4    3.73   16.71   0
 -10   1  -4  -44.29   19.24   0
 -10  -1  -4  -32.95   20.46   0
  10  -1   4  -67.88   19.69   0
  10   1   4 -169.15   24.86   0
 -12   2   4  279.91   22.10   0
 -12  -2   4  246.21   22.38   0
 -11   2   4  120.43   19.24   0
 -11  -2   4   98.41   20.86   0
 -10  -2   4   35.32   19.10   0
 -10   2   4   27.62   16.91   0
  -9  -2   4  337.66   25.48   0
  -9   2   4  355.91   19.67   0
  -9  -2   4  305.71   24.92   0
  -9   2   4  311.21   16.01   0
  -8  -2   4  618.67   32.41   0
  -8   2   4  757.64   23.19   0
  -8   2   4  718.83   22.33   0
  -8  -2   4  864.62   36.32   0
  -7  -2   4  445.81   32.98   0
  -7   2   4  500.06   17.01   0
  -7  -2   4  546.44   34.56   0
  -6   2   4  835.44   20.41   0
  -5   2   4 1151.60   22.91   0
  -4  -2   4 3122.27   52.15   0
  -4   2   4 2914.09   28.61   0
   3   2  -4 2085.90   32.71   0
  -3  -2   4 2141.86   34.64   0
  -3   2   4 1723.90   23.90   0
   3  -2  -4 1237.06   18.74   0
  -2  -2   4   70.50   17.92   0
  -2   2   4   57.93   14.70   0
   2   2  -4   92.81   16.85   0
   2  -2  -4   69.51   16.59   0
  -1  -2   4 2247.66   27.61   0
   1   2  -4 2630.84   28.08   0
   1  -2  -4 1595.31   19.99   0
  -1   2   4 1815.37   21.39   0
   0  -2   4 4710.98   31.22   0
   0  -2  -4 5886.95   31.74   0
   0   2  -4 6287.60   36.82   0
   0   2   4 4157.15   27.31   0
   1  -2   4 1079.78   21.39   0
  -1  -2  -4  845.54   16.75   0
  -1   2  -4 1040.50   18.52   0
   1   2   4  875.36   17.82   0
   2  -2   4  680.86   16.73   0
  -2  -2  -4  733.59   15.80   0
   2   2   4  753.12   17.00   0
  -2   2  -4  719.27   16.86   0
   3  -2   4  442.08   15.34   0
  -3  -2  -4  466.43   15.04   0
   3   2   4  472.90   16.22   0
  -3   2  -4  622.19   18.80   0
   4   2   4  431.53   15.56   0
  -4   2  -4  433.62   15.21   0
  -4  -2  -4  458.92   14.47   0
   4  -2   4  506.98   15.35   0
   5   2   4  453.96   18.05   0
  -5   2  -4  560.36   17.88   0
  -5  -2  -4  531.01   21.10   0
   5  -2   4  580.31   17.99   0
   6   2   4  205.93   15.11   0
  -6   2  -4  195.75   15.80   0
  -6  -2  -4  224.10   15.31   0
   6  -2   4  187.63   16.01   0
   7   2   4   63.47   14.03   0
  -7   2  -4   75.35   14.53   0
   7  -2   4   77.17   14.64   0
  -7  -2  -4   71.57   14.17   0
   8   2   4  671.42   18.44   0
  -8   2  -4  585.77   18.97   0
   8  -2   4  607.99   23.19   0
  -8  -2  -4  611.31   18.38   0
  -9   2  -4  404.90   16.74   0
   9  -2   4  300.64   17.67   0
  -9  -2  -4  333.12   16.86   0
   9   2   4  313.35   17.24   0
 -10   2  -4  182.46   18.66   0
  10  -2   4  139.50   23.48   0
 -10  -2  -4  118.53   18.58   0
  10   2   4  187.21   23.24   0
 -12   3   4   -4.57   21.94   0
 -12  -3   4    5.08   24.37   0
 -11  -3   4   37.76   21.16   0
 -11   3   4   71.83   19.80   0
 -10  -3   4  202.54   22.89   0
 -10   3   4  198.63   17.41   0
 -10  -3   4  178.66   22.75   0
  -9  -3   4    2.51   28.24   0
  -9   3   4   -1.96   17.88   0
  -9  -3   4    2.62   28.46   0
  -9   3   4   -6.65   17.58   0
  -8   3   4  181.32   20.14   0
  -8   3   4  181.43   19.14   0
  -7   3   4   85.99   16.35   0
  -6   3   4   57.95   13.67   0
  -5   3   4    1.66   13.79   0
  -4   3   4  170.86   15.11   0
   3  -3  -4   24.40   13.16   0
  -3   3   4   19.38   14.38   0
  -3  -3   4   49.83   24.63   0
   3   3  -4   34.63   21.70   0
  -2   3   4   28.82   14.31   0
   2   3  -4   63.02   19.11   0
  -2  -3   4   71.55   20.41   0
   2  -3  -4   36.53   13.41   0
  -1   3   4   32.07   14.35   0
   1  -3  -4   29.07   13.25   0
   1   3  -4   56.21   16.89   0
  -1  -3   4   61.66   18.03   0
   0   3  -4  174.22   18.12   0
   0  -3  -4  157.00   16.97   0
   0   3   4  115.10   14.99   0
   0  -3   4  165.23   18.81   0
  -1   3  -4   -2.05   13.81   0
  -1  -3  -4   -4.31   12.88   0
   1   3   4   10.07   14.21   0
   1  -3   4   -4.94   14.52   0
  -2  -3  -4  323.13   14.19   0
  -2   3  -4  296.99   15.35   0
   2   3   4  344.76   15.25   0
   2  -3   4  294.62   15.48   0
  -3  -3  -4    4.60   12.95   0
  -3   3  -4   13.71   13.69   0
   3   3   4   32.18   14.04   0
   3  -3   4   18.63   17.06   0
  -4  -3  -4   11.82   12.47   0
   4   3   4   10.11   13.58   0
  -4   3  -4    7.10   13.20   0
   4  -3   4    9.82   13.52   0
  -5  -3  -4   16.22   15.22   0
   5   3   4    4.85   16.18   0
  -5   3  -4    9.03   15.83   0
   5  -3   4   -6.58   16.32   0
  -6  -3  -4  235.55   15.13   0
   6   3   4  193.44   15.68   0
  -6   3  -4  188.00   15.56   0
   6  -3   4  216.94   15.87   0
  -7  -3  -4   36.75   13.78   0
   7   3   4   20.55   13.83   0
  -7   3  -4   28.67   14.34   0
   7  -3   4    5.59   14.79   0
   8   3   4  -12.89   16.99   0
  -8   3  -4    1.96   16.99   0
   8  -3   4  -35.92   18.09   0
  -8  -3  -4  -19.55   16.63   0
   9   3   4   14.95   15.71   0
  -9   3  -4   27.13   15.78   0
   9  -3   4  -19.48   16.69   0
  -9  -3  -4   27.21   15.97   0
 -12  -4   4  414.36   35.11   0
 -12   4   4  418.43   24.02   0
 -11  -4   4  662.76   38.09   0
 -11  -4   4  739.84   40.43   0
 -11   4   4  660.51   19.47   0
 -10   4   4   76.46   20.29   0
 -10   4   4  104.69   17.30   0
  -9   4   4    9.89   17.78   0
  -9   4   4   19.12   14.04   0
  -8   4   4  790.69   21.16   0
  -8   4   4  817.95   18.87   0
  -7   4   4  431.08   18.32   0
  -6   4   4    6.38   16.18   0
  -5   4   4  749.59   17.57   0
  -4   4   4 3041.30   24.45   0
   3  -4  -4 4820.77   29.10   0
   3   4  -4 5374.51   58.58   0
  -3   4   4 4227.08   27.10   0
   2  -4  -4  569.74   17.54   0
  -2   4   4  503.44   15.92   0
   2   4  -4  802.79   24.47   0
  -2  -4   4  544.77   21.22   0
  -1   4   4  847.45   17.11   0
   1   4  -4 1363.58   24.31   0
   1  -4  -4  829.51   16.20   0
  -1  -4   4 1181.64   23.77   0
   0  -4  -4 1551.79   18.25   0
   0   4  -4 2096.56   25.96   0
   0  -4   4 2002.29   26.06   0
   0   4   4 1547.12   19.25   0
  -1   4  -4 1188.48   21.78   0
  -1  -4  -4  850.88   15.85   0
   1   4   4  895.22   19.76   0
   1  -4   4  799.63   18.08   0
  -2   4  -4   -0.92   13.69   0
  -2  -4  -4    5.34   15.75   0
   2   4   4    6.62   13.97   0
   2  -4   4   15.05   13.93   0
  -3   4  -4  208.77   14.06   0
  -3  -4  -4  203.72   13.31   0
   3   4   4  215.12   14.47   0
   3  -4   4  170.56   14.33   0
  -4  -4  -4 1718.08   19.25   0
  -4   4  -4 1702.37   25.09   0
   4   4   4 1584.67   18.47   0
   4  -4   4 1530.12   19.29   0
  -5  -4  -4  412.76   16.06   0
   5  -4   4  420.47   17.76   0
  -5   4  -4  404.34   17.38   0
   5   4   4  458.62   17.06   0
  -6  -4  -4   64.25   14.37   0
   6   4   4   59.94   15.27   0
  -6   4  -4   82.48   14.94   0
   6  -4   4   67.87   15.71   0
   7   4   4  486.97   15.81   0
  -7   4  -4  427.08   17.22   0
   7  -4   4  426.24   16.33   0
  -7  -4  -4  467.32   15.25   0
  -8  -4  -4  760.32   18.71   0
   8   4   4  907.56   22.58   0
  -8   4  -4  848.51   19.50   0
   8  -4   4  847.78   19.88   0
   9   4   4  160.48   18.90   0
  -9  -4  -4  129.85   18.73   0
  -9   4  -4  186.38   18.98   0
   9  -4   4  148.27   20.14   0
 -12   5   4  -18.47   22.15   0
 -11   5   4  153.73   16.66   0
 -11   5   4  120.25   16.20   0
 -10   5   4   22.37   20.82   0
 -10   5   4   29.40   16.62   0
  -9   5   4  136.54   17.46   0
  -9   5   4  154.36   18.11   0
  -8   5   4   64.71   15.07   0
  -7   5   4  198.73   20.22   0
  -6   5   4  261.12   17.54   0
  -5   5   4 1408.19   21.61   0
  -4   5   4  323.42   15.11   0
   3   5  -4  334.15   24.03   0
  -3   5   4  273.68   15.17   0
   2   5  -4   27.03   16.70   0
  -2   5   4   33.09   13.93   0
   2  -5  -4   37.71   12.92   0
  -1   5   4   72.36   14.08   0
   1   5  -4   81.26   17.35   0
   1  -5  -4  106.79   15.81   0
   0   5   4  -10.89   13.77   0
   0   5  -4    5.80   16.75   0
   0  -5  -4    8.60   12.71   0
   0  -5   4    6.48   13.80   0
  -1   5  -4 1530.25   22.55   0
   1  -5   4 1127.82   19.39   0
   1   5   4 1232.61   17.79   0
  -1  -5  -4 1250.85   16.91   0
  -2   5  -4    2.43   13.21   0
   2  -5   4   -8.45   14.04   0
  -2  -5  -4    5.12   12.58   0
   2   5   4   36.21   13.45   0
  -3   5  -4  360.12   14.80   0
  -3  -5  -4  403.56   13.61   0
   3   5   4  385.33   14.80   0
   3  -5   4  374.96   15.08   0
  -4   5  -4   26.65   19.70   0
  -4  -5  -4   17.80   18.72   0
   4   5   4   29.24   16.25   0
   4  -5   4   22.27   16.37   0
  -5   5  -4  147.46   15.28   0
  -5  -5  -4  150.82   14.51   0
   5   5   4  155.50   15.52   0
   5  -5   4  155.14   15.95   0
  -6   5  -4   23.07   14.14   0
  -6  -5  -4    3.46   13.86   0
   6   5   4   29.75   14.44   0
   6  -5   4   -4.50   14.78   0
   7   5   4  221.13   17.83   0
  -7  -5  -4  213.53   16.77   0
  -7   5  -4  206.30   21.24   0
   7  -5   4  194.09   18.12   0
   8   5   4    9.21   16.05   0
  -8  -5  -4   11.52   15.57   0
  -8   5  -4   25.62   16.18   0
   8  -5   4   16.06   16.91   0
   9   5   4   33.77   18.57   0
  -9  -5  -4   35.18   18.35   0
   9  -5   4   68.20   18.99   0
  -9   5  -4   62.52   18.73   0
 -11   6   4   70.96   23.21   0
 -11   6   4   64.42   22.75   0
 -10   6   4  969.95   20.33   0
 -10   6   4  839.26   23.31   0
  -9   6   4  697.66   19.62   0
  -9   6   4  637.01   22.40   0
  -8   6   4   32.87   14.51   0
  -7   6   4  680.35   17.82   0
  -6   6   4 1261.61   20.40   0
  -5   6   4  434.77   17.96   0
  -4   6   4   75.39   13.54   0
   3   6  -4  534.79   27.92   0
  -3   6   4  424.16   15.31   0
   2   6  -4 2317.33   36.35   0
  -2   6   4 2394.56   20.91   0
   2  -6  -4 2307.41   20.03   0
   1   6  -4 1074.90   24.25   0
   1  -6  -4  895.17   15.64   0
  -1   6   4  903.14   16.64   0
   0   6   4    8.68   13.69   0
   0   6  -4    0.86   12.37   0
   0  -6  -4  -15.12   12.70   0
  -1   6  -4  722.32   16.41   0
  -1  -6  -4  637.07   14.78   0
   1   6   4  670.31   15.70   0
  -2   6  -4 1564.49   18.83   0
   2  -6   4 1486.33   19.70   0
   2   6   4 1616.43   18.08   0
  -2  -6  -4 1576.92   17.48   0
  -3  -6  -4 1465.41   19.17   0
  -3   6  -4 1500.92   20.50   0
   3  -6   4 1305.79   21.31   0
   3   6   4 1442.82   20.35   0
  -4   6  -4  152.86   15.09   0
   4  -6   4   78.81   16.40   0
   4   6   4  122.29   15.96   0
  -4  -6  -4  145.46   17.82   0
  -5   6  -4  267.92   18.36   0
   5   6   4  295.35   15.69   0
  -5  -6  -4  280.50   14.63   0
   5  -6   4  254.49   16.20   0
  -6   6  -4  531.37   15.91   0
   6   6   4  538.43   16.18   0
  -6  -6  -4  535.38   15.50   0
   6  -6   4  490.44   19.58   0
  -7   6  -4  315.83   17.60   0
   7   6   4  366.30   17.93   0
  -7  -6  -4  294.81   20.35   0
   7  -6   4  319.86   18.30   0
   8   6   4   -1.72   15.98   0
  -8   6  -4    8.06   15.62   0
  -8  -6  -4   54.57   18.41   0
   8  -6   4   36.26   16.38   0
 -11   7   4  117.14   18.94   0
 -11   7   4   97.85   18.60   0
 -10   7   4   20.59   20.01   0
 -10   7   4   33.40   15.79   0
  -9   7   4  221.79   18.09   0
  -9   7   4  221.93   17.33   0
  -8   7   4  424.70   19.12   0
  -7   7   4   30.71   18.23   0
  -6   7   4  381.87   16.28   0
  -5   7   4    0.69   15.81   0
  -4   7   4  188.75   20.49   0
   4   7  -4  150.51   34.57   0
   4   7  -4   99.63   36.68   0
   3   7  -4  447.21   27.11   0
   3   7  -4  620.71   20.84   0
  -3   7   4  631.92   15.33   0
   2   7  -4    7.15   16.73   0
   2  -7  -4   27.71   12.37   0
  -2   7   4   -5.88   13.23   0
   1   7  -4 1435.79   24.00   0
  -1   7   4 1298.14   17.45   0
   1  -7  -4 1255.96   16.50   0
   0  -7  -4  855.82   14.98   0
   0   7  -4  666.58   21.94   0
   0   7   4  889.06   15.98   0
   1   7   4   -1.62   15.01   0
  -1   7  -4   12.50   18.58   0
  -1  -7  -4   11.48   15.21   0
  -2   7  -4   41.00   18.49   0
  -2  -7  -4   48.94   15.29   0
   2   7   4   64.59   16.14   0
  -3  -7  -4  -13.48   14.29   0
  -3   7  -4   -4.32   14.31   0
   3   7   4    8.25   15.42   0
  -4   7  -4  116.26   14.06   0
   4   7   4  119.22   15.44   0
  -4  -7  -4   90.75   14.08   0
  -5   7  -4  286.14   14.47   0
   5   7   4  280.03   15.45   0
  -5  -7  -4  286.28   14.28   0
  -6   7  -4   48.71   16.31   0
   6   7   4   69.77   17.20   0
  -6  -7  -4   75.18   15.73   0
  -7   7  -4  144.22   16.09   0
   7   7   4   88.17   17.06   0
  -7  -7  -4  115.56   15.96   0
   8   7   4   -4.23   18.92   0
  -8   7  -4   -3.28   18.60   0
  -8  -7  -4  -17.73   18.08   0
 -10   8   4  182.15   19.40   0
 -10   8   4  162.37   19.01   0
  -9   8   4  589.99   21.60   0
  -9   8   4  612.64   18.53   0
  -8   8   4  808.61   19.36   0
  -7   8   4  379.43   18.81   0
  -6   8   4  259.92   15.63   0
  -5   8   4  457.85   19.94   0
   4   8  -4  313.53   29.35   0
  -4   8   4  495.69   16.88   0
   4   8  -4  477.03   26.69   0
   3   8  -4  144.00   21.92   0
   3   8  -4  211.44   24.04   0
  -3   8   4  244.24   19.67   0
   2   8  -4   77.79   21.55   0
  -2   8   4  140.78   16.12   0
   1   8  -4  345.81   21.37   0
   1  -8  -4  488.82   16.51   0
  -1   8   4  507.81   17.37   0
   0   8  -4  893.14   24.52   0
   0   8   4 1201.25   19.13   0
   0  -8  -4 1147.87   18.00   0
  -1   8  -4  607.34   21.09   0
   1   8   4  683.98   17.60   0
  -1  -8  -4  710.80   16.76   0
  -2   8  -4  184.71   18.10   0
  -2  -8  -4  194.29   14.78   0
   2   8   4  219.72   15.77   0
  -3   8  -4  623.26   16.61   0
  -3  -8  -4  645.49   15.89   0
   3   8   4  653.72   17.00   0
  -4  -8  -4  715.41   15.68   0
  -4   8  -4  692.42   16.32   0
   4   8   4  741.85   16.92   0
  -5   8  -4  955.67   19.18   0
   5   8   4  949.37   20.26   0
  -5  -8  -4  863.90   18.85   0
  -6   8  -4  140.73   19.49   0
   6   8   4  145.51   17.16   0
  -6  -8  -4  172.05   15.70   0
  -7   8  -4  117.94   16.81   0
   7   8   4  106.92   17.97   0
  -7  -8  -4   99.59   16.82   0
  -9   9   4   -2.48   17.72   0
  -9   9   4   16.89   18.43   0
  -8   9   4    3.72   16.57   0
  -7   9   4   16.32   16.61   0
  -6   9   4   13.26   14.11   0
  -5   9   4  111.69   14.96   0
   4   9  -4    3.18   19.18   0
  -4   9   4   22.18   14.84   0
   4   9  -4    2.09   20.08   0
   3   9  -4   38.10   20.42   0
  -3   9   4   32.97   14.89   0
   3   9  -4   29.85   19.33   0
   2   9  -4   -0.38   17.99   0
  -2   9   4   51.79   18.13   0
   2   9  -4    9.75   19.76   0
   1  -9  -4   78.16   17.30   0
  -1   9   4   62.59   18.46   0
   1   9  -4   36.79   17.49   0
   0   9  -4    7.66   17.12   0
   0   9   4   12.40   14.79   0
   0  -9  -4    6.28   13.76   0
  -1   9  -4  325.38   18.60   0
   1   9   4  393.27   15.91   0
  -1  -9  -4  377.34   15.05   0
  -2   9  -4  -16.65   13.87   0
  -2  -9  -4   22.74   13.76   0
   2   9   4   13.25   14.66   0
  -3   9  -4   93.71   13.81   0
  -3  -9  -4  105.08   13.67   0
   3   9   4  118.01   14.55   0
  -4   9  -4   61.01   15.97   0
  -4  -9  -4   59.11   16.05   0
   4   9   4  105.71   16.93   0
  -5   9  -4  -25.75   15.71   0
  -5  -9  -4    8.67   15.46   0
   5   9   4   35.22   16.91   0
  -6  -9  -4   -6.64   14.63   0
  -6   9  -4   13.65   15.00   0
   6   9   4   27.65   16.02   0
  -7   9  -4   21.29   17.74   0
   7   9   4   41.95   18.53   0
  -7  -9  -4    2.98   17.63   0
  -9  10   4   50.50   19.41   0
  -9  10   4   41.34   18.58   0
  -8  10   4  757.48   20.54   0
  -7  10   4  639.57   18.42   0
  -6  10   4  377.46   17.39   0
  -5  10   4  300.55   17.84   0
   5  10  -4  250.52   30.14   0
   5  10  -4  221.09   28.42   0
  -4  10   4  276.47   15.40   0
   4  10  -4  285.86   21.09   0
   4  10  -4  221.15   23.13   0
   3  10  -4  232.79   21.01   0
  -3  10   4  228.75   14.99   0
   3  10  -4  194.74   20.87   0
   2  10  -4   -7.45   17.09   0
  -2  10   4   -7.95   14.31   0
   2  10  -4    3.16   16.86   0
  -1  10   4  183.49   15.12   0
   1  10  -4  170.17   15.09   0
   0  10   4  670.21   16.41   0
   0 -10  -4  637.92   15.70   0
   0  10  -4  614.18   20.06   0
   1  10   4  704.35   16.34   0
  -1 -10  -4  692.48   15.73   0
  -1  10  -4  653.06   19.59   0
  -2  10  -4  573.69   21.94   0
  -2 -10  -4  635.26   17.80   0
   2  10   4  656.00   18.77   0
  -3  10  -4  391.34   17.14   0
   3  10   4  370.16   18.02   0
  -3 -10  -4  429.10   20.13   0
  -4  10  -4  444.49   17.06   0
   4  10   4  448.45   17.89   0
  -4 -10  -4  432.42   16.54   0
  -5  10  -4  162.41   15.78   0
  -5 -10  -4  156.87   15.51   0
   5  10   4  197.82   20.30   0
  -6  10  -4   58.64   17.92   0
  -6 -10  -4   60.39   17.77   0
   6  10   4   27.50   19.49   0
  -8  11   4   37.80   23.53   0
  -7  11   4   23.71   19.51   0
  -6  11   4   51.97   20.35   0
  -5  11   4  -16.47   20.12   0
   5  11  -4    4.80   23.22   0
   5  11  -4    2.26   24.50   0
  -4  11   4  152.48   17.29   0
   4  11  -4  134.90   23.37   0
   4  11  -4  111.21   26.05   0
   3  11  -4  424.91   24.68   0
  -3  11   4  442.45   17.99   0
   3  11  -4  375.58   25.28   0
   2  11  -4   35.97   23.01   0
  -2  11   4   23.57   16.86   0
   2  11  -4    7.66   19.90   0
  -1  11   4  630.00   22.41   0
   1  11  -4  650.72   19.27   0
   1  11  -4  611.15   22.61   0
   0  11   4  349.49   17.95   0
   0  11  -4  324.27   21.69   0
   1  11   4  114.13   16.98   0
  -1 -11  -4  119.65   15.91   0
  -1  11  -4   76.52   20.24   0
   2  11   4   53.65   16.82   0
  -2 -11  -4   13.65   15.52   0
  -2  11  -4   34.28   15.76   0
  -3  11  -4    3.28   15.63   0
  -3 -11  -4   39.92   18.34   0
   3  11   4   22.68   16.21   0
  -4  11  -4   26.31   17.89   0
  -4 -11  -4   44.20   17.62   0
   4  11   4   53.85   15.64   0
  -5  11  -4  152.24   18.28   0
   5  11   4  215.52   23.36   0
  -5 -11  -4  164.67   18.16   0
  -6  12   4  751.79   21.28   0
   6  12  -4  558.24   40.03   0
   6  12  -4  581.61   38.64   0
  -5  12   4  561.57   20.80   0
   5  12  -4  448.46   31.91   0
   5  12  -4  473.74   29.41   0
   4  12  -4   77.82   22.12   0
   4  12  -4   70.83   22.37   0
  -4  12   4   70.23   16.44   0
   3  12  -4   41.90   22.39   0
  -3  12   4   52.66   16.34   0
   3  12  -4   41.49   19.73   0
  -2  12   4  664.44   18.44   0
   2  12  -4  622.15   22.73   0
   2  12  -4  592.85   22.68   0
   1  12  -4  359.26   21.54   0
  -1  12   4  370.01   17.37   0
   1  12  -4  304.29   21.46   0
   0  12   4   16.83   19.87   0
   0  12  -4   52.27   19.51   0
   1  12   4  215.45   17.07   0
  -1  12  -4  236.40   20.27   0
   2  12   4  769.58   19.89   0
  -2 -12  -4  697.86   19.03   0
  -2  12  -4  793.53   19.99   0
  -3  12  -4  211.57   18.61   0
  -3 -12  -4  233.42   17.87   0
   3  12   4  185.73   19.15   0
   4  13  -4    7.07   25.43   0
   4  13  -4   -7.10   25.96   0
  -4  13   4   -3.02   18.78   0
  -3  13   4   24.59   18.50   0
   3  13  -4   11.33   22.56   0
   3  13  -4  -14.14   25.51   0
   2  13  -4  -12.92   22.91   0
   2  13  -4  -12.72   22.32   0
  -2  13   4  -12.61   18.76   0
   1  13  -4   -4.57   22.54   0
  -1  13   4  -14.66   22.78   0
   1  13  -4    0.38   18.49   0
   0  13   4   44.56   18.77   0
   0  13  -4   27.93   22.63   0
   0  13  -4   61.28   22.50   0
   1  13   4  -20.08   18.84   0
  -1  13  -4    5.62   18.28   0
 -12   0   5  -21.61   22.42   0
 -12   0   5    1.13   19.23   0
 -11   0   5   -0.15   18.78   0
 -11   0   5    2.84   19.39   0
 -10   0   5    8.08   18.10   0
 -10   0   5    3.99   20.59   0
  -9   0   5    1.58   19.32   0
  -9   0   5   -4.47   19.79   0
  -8   0   5   16.80   20.93   0
  -8   0   5    0.60   20.43   0
  -7   0   5   12.74   21.13   0
  -7   0   5    4.02   21.21   0
  -6   0   5   -3.92   17.68   0
  -5   0   5   13.16   18.68   0
   4   0  -5   -2.41   16.32   0
  -4   0   5   13.51   16.95   0
   3   0  -5    7.66   15.84   0
  -3   0   5    0.45   17.09   0
   2   0  -5    0.44   12.89   0
  -2   0   5    6.23   17.31   0
   1   0  -5    9.36   16.44   0
  -1   0   5   16.54   14.33   0
   0   0  -5   -3.93   13.45   0
   0   0   5   19.02   14.45   0
  -1   0  -5   19.87   12.94   0
   1   0   5   30.50   17.40   0
   2   0   5    1.11   13.48   0
  -2   0  -5    8.17   12.48   0
   3   0   5   23.45   12.80   0
  -3   0  -5    1.36   12.90   0
   4   0   5   31.10   18.65   0
  -4   0  -5   20.20   15.65   0
   5   0   5    1.55   14.13   0
  -5   0  -5  -12.98   14.34   0
   6   0   5    2.05   13.61   0
  -6   0  -5  -27.60   14.11   0
  -7   0  -5  -24.00   16.52   0
   7   0   5  -11.71   16.40   0
  -8   0  -5  -31.27   16.78   0
   8   0   5   -6.91   16.70   0
  -9   0  -5  -47.78   19.64   0
   9   0   5  -21.01   19.14   0
 -12   1   5  271.29   22.32   0
 -12  -1   5  223.77   24.20   0
 -12   1   5  290.73   21.12   0
 -12  -1   5  268.90   27.08   0
 -11   1   5  242.63   22.34   0
 -11  -1   5  200.55   20.88   0
 -11   1   5  247.70   19.39   0
 -11  -1   5  248.99   23.28   0
 -10   1   5  357.52   22.26   0
 -10  -1   5  302.72   25.19   0
 -10  -1   5  342.18   25.45   0
 -10   1   5  330.49   21.77   0
  -9  -1   5  561.57   26.12   0
  -9   1   5  569.95   22.14   0
  -9  -1   5  524.67   29.23   0
  -9   1   5  622.43   23.79   0
  -8   1   5  488.47   25.91   0
  -8  -1   5  909.10   33.23   0
  -8   1   5  651.70   21.89   0
  -8  -1   5  580.94   27.33   0
  -7  -1   5   35.54   24.36   0
  -7  -1   5   48.24   26.57   0
  -7   1   5   18.57   19.52   0
  -6   1   5   -0.13   15.58   0
  -6  -1   5   11.61   19.72   0
  -5   1   5  767.08   21.34   0
  -5  -1   5 1015.25   27.81   0
  -4   1   5 1837.86   24.89   0
   4   1  -5 2161.34   29.58   0
   4  -1  -5 1740.48   23.37   0
  -4  -1   5 1946.59   28.41   0
   3   1  -5  973.23   21.33   0
  -3  -1   5  896.34   22.45   0
   3  -1  -5  784.72   16.81   0
  -3   1   5  912.66   20.94   0
   2  -1  -5 1043.23   17.69   0
  -2  -1   5 1114.67   22.98   0
   2   1  -5 1524.66   22.78   0
  -2   1   5 1122.61   21.59   0
   1   1  -5 3109.10   27.86   0
  -1  -1   5 2428.09   27.32   0
  -1   1   5 2508.02   25.80   0
   1  -1  -5 2238.00   21.53   0
   0  -1   5 1649.25   20.95   0
   0  -1  -5 1853.12   19.79   0
   0   1   5 1540.43   20.12   0
   0   1  -5 1878.79   20.79   0
  -1  -1  -5  987.59   16.61   0
   1  -1   5 1205.53   20.47   0
   1   1   5  964.11   17.45   0
  -1   1  -5  955.16   17.32   0
  -2   1  -5  510.48   14.87   0
  -2  -1  -5  419.54   14.14   0
   2  -1   5  392.25   14.34   0
   2   1   5  430.96   18.34   0
   3  -1   5  823.70   15.91   0
   3   1   5  835.26   16.69   0
  -3   1  -5  898.56   19.14   0
  -3  -1  -5  875.64   18.66   0
   4  -1   5  544.62   17.23   0
   4   1   5  583.27   17.23   0
  -4   1  -5  562.42   17.72   0
  -4  -1  -5  567.64   17.30   0
   5  -1   5   82.84   14.63   0
   5   1   5   79.37   17.55   0
  -5   1  -5   60.55   14.98   0
  -5  -1  -5   47.82   14.57   0
   6   1   5   30.28   13.88   0
  -6   1  -5   51.29   14.53   0
  -6  -1  -5   57.20   13.86   0
   6  -1   5   52.28   14.38   0
   7   1   5   86.89   20.08   0
  -7   1  -5   61.94   17.69   0
  -7  -1  -5   90.18   20.03   0
   7  -1   5   86.63   17.30   0
  -8   1  -5  323.46   17.23   0
  -8  -1  -5  338.58   20.35   0
   8  -1   5  332.56   17.60   0
   8   1   5  337.16   16.91   0
  -9   1  -5  177.21   19.35   0
   9  -1   5  183.31   19.77   0
  -9  -1  -5  210.41   19.36   0
   9   1   5  161.53   19.69   0
 -12   2   5    5.13   21.44   0
 -12  -2   5    5.30   30.84   0
 -12   2   5   19.20   20.48   0
 -12  -2   5   19.22   28.94   0
 -11   2   5  301.40   21.07   0
 -11  -2   5  270.74   29.76   0
 -11  -2   5  313.91   30.11   0
 -11   2   5  269.55   21.11   0
 -10   2   5  -13.60   19.90   0
 -10  -2   5    4.19   31.07   0
 -10  -2   5   -0.25   30.06   0
 -10   2   5    2.39   19.87   0
  -9   2   5  221.23   18.33   0
  -9   2   5  245.04   18.57   0
  -8   2   5   40.77   18.36   0
  -8   2   5   64.32   17.74   0
  -7   2   5  434.69   20.36   0
  -6   2   5  -25.85   13.40   0
  -5  -2   5  796.98   33.43   0
  -5   2   5  748.50   20.14   0
   4   2  -5   58.58   21.52   0
  -4  -2   5   60.07   22.04   0
  -4   2   5   30.18   16.84   0
   4  -2  -5   49.84   15.99   0
  -3   2   5  559.15   16.70   0
  -3  -2   5  699.59   21.54   0
   3  -2  -5  725.74   18.83   0
   3   2  -5  860.08   23.64   0
  -2  -2   5  202.73   18.28   0
   2   2  -5  266.91   17.74   0
   2  -2  -5  231.52   17.07   0
  -2   2   5  140.37   14.98   0
   1   2  -5 3710.81   30.50   0
  -1  -2   5 3426.19   29.79   0
  -1   2   5 2512.89   23.00   0
   1  -2  -5 2485.30   21.87   0
   0  -2   5    5.13   13.32   0
   0  -2  -5   -5.16   13.26   0
   0   2   5   -8.09   14.28   0
   0   2  -5   11.01   13.05   0
   1  -2   5  299.21   14.83   0
  -1  -2  -5  319.14   14.11   0
   1   2   5  309.81   15.24   0
  -1   2  -5  458.49   17.81   0
   2  -2   5   31.47   16.35   0
  -2  -2  -5   74.59   15.61   0
   2   2   5   82.32   13.58   0
  -2   2  -5   12.40   16.44   0
   3  -2   5   89.58   15.87   0
  -3  -2  -5   85.86   15.88   0
   3   2   5   92.80   17.36   0
  -3   2  -5  108.86   20.07   0
  -4  -2  -5  491.97   16.58   0
   4   2   5  488.40   17.62   0
  -4   2  -5  478.28   17.38   0
   4  -2   5  488.55   16.94   0
  -5  -2  -5  299.35   15.33   0
   5   2   5  283.66   15.64   0
  -5   2  -5  271.55   15.98   0
   5  -2   5  283.87   19.51   0
   6   2   5  523.40   15.72   0
  -6   2  -5  475.36   16.44   0
   6  -2   5  477.48   16.73   0
  -6  -2  -5  459.70   15.81   0
   7   2   5  627.19   18.27   0
  -7   2  -5  585.86   19.08   0
   7  -2   5  608.24   19.38   0
  -7  -2  -5  562.85   21.77   0
   8   2   5  -13.70   19.48   0
  -8   2  -5  -13.49   17.56   0
   8  -2   5   57.68   16.04   0
  -8  -2  -5   18.22   16.67   0
 -12   3   5   25.86   17.97   0
 -12   3   5   17.07   17.88   0
 -11   3   5  255.55   20.34   0
 -11   3   5  212.97   20.43   0
 -10   3   5  392.35   21.95   0
 -10   3   5  383.67   22.07   0
  -9   3   5  166.92   17.55   0
  -9   3   5  148.58   18.20   0
  -8   3   5  -14.12   17.57   0
  -7   3   5 1049.14   25.73   0
  -6   3   5 2448.30   27.71   0
  -5   3   5  230.74   17.43   0
  -4   3   5   -3.65   13.29   0
  -4  -3   5    7.53   23.86   0
   4   3  -5    5.40   21.65   0
  -3   3   5 2125.31   23.82   0
   3   3  -5 2974.59   36.84   0
   3  -3  -5 2342.22   23.46   0
  -3  -3   5 2836.33   37.35   0
  -2   3   5 2088.63   21.00   0
   2   3  -5 3857.28   33.97   0
   2  -3  -5 3041.65   24.84   0
  -2  -3   5 2786.25   31.00   0
   1  -3  -5  259.13   13.88   0
   1   3  -5  341.71   18.00   0
  -1   3   5  236.48   14.71   0
  -1  -3   5  355.97   18.48   0
   0   3  -5  132.06   16.76   0
   0   3   5  127.77   14.15   0
   0  -3  -5  123.92   13.05   0
   0  -3   5  123.68   14.07   0
  -1  -3  -5 1311.54   17.26   0
   1   3   5 1276.26   18.23   0
  -1   3  -5 1599.17   20.26   0
   1  -3   5 1254.35   18.76   0
  -2  -3  -5 2531.32   22.51   0
   2   3   5 2490.35   23.68   0
  -2   3  -5 3427.50   26.79   0
   2  -3   5 2528.44   25.08   0
  -3  -3  -5   48.90   15.30   0
   3   3   5   50.65   16.41   0
  -3   3  -5   52.05   16.27   0
   3  -3   5   60.02   16.02   0
  -4  -3  -5   25.65   14.24   0
   4   3   5   -4.55   15.68   0
  -4   3  -5   -5.20   15.05   0
   4  -3   5   -7.69   15.36   0
  -5  -3  -5  612.62   16.17   0
   5   3   5  561.03   20.30   0
  -5   3  -5  608.03   16.96   0
   5  -3   5  550.97   17.36   0
  -6  -3  -5  612.52   19.00   0
   6   3   5  624.72   17.69   0
  -6   3  -5  695.46   19.25   0
   6  -3   5  606.34   21.04   0
  -7  -3  -5  200.21   16.80   0
   7   3   5  207.63   17.24   0
  -7   3  -5  216.71   17.31   0
   7  -3   5  218.16   21.22   0
  -8  -3  -5   17.80   18.59   0
   8   3   5    9.94   17.00   0
   8  -3   5   27.44   19.37   0
  -8   3  -5    0.02   19.20   0
 -11   4   5  153.45   20.63   0
 -11   4   5  170.24   21.86   0
 -10   4   5  128.35   20.79   0
 -10   4   5  130.47   20.13   0
  -9   4   5  454.15   21.04   0
  -9   4   5  487.06   18.00   0
  -8   4   5    8.39   17.68   0
  -7   4   5  110.53   19.07   0
  -6   4   5    9.24   15.97   0
  -5   4   5   31.38   13.33   0
  -4   4   5   47.90   13.19   0
   3  -4  -5  282.53   13.84   0
   3   4  -5  466.69   23.97   0
  -3   4   5  274.99   14.43   0
  -3  -4   5  433.02   22.33   0
  -2   4   5   18.86   13.41   0
  -2  -4   5   11.69   19.08   0
   2   4  -5    4.98   15.48   0
   2  -4  -5   13.74   12.46   0
   1  -4  -5   69.95   12.51   0
   1   4  -5   77.72   16.55   0
  -1  -4   5   99.71   17.22   0
  -1   4   5   68.38   13.60   0
   0   4  -5   26.27   15.89   0
   0   4   5   48.29   16.11   0
   0  -4   5   25.67   16.28   0
   0  -4  -5   31.01   12.28   0
  -1   4  -5   22.78   15.71   0
   1   4   5   25.50   13.44   0
  -1  -4  -5   31.41   12.34   0
   1  -4   5    7.27   13.28   0
  -2   4  -5  100.39   20.65   0
  -2  -4  -5  147.40   16.03   0
   2   4   5  142.47   20.94   0
   2  -4   5  159.62   20.53   0
  -3  -4  -5  106.14   15.02   0
  -3   4  -5  102.45   15.96   0
   3   4   5  104.41   19.56   0
   3  -4   5  103.31   16.13   0
  -4  -4  -5   26.01   13.81   0
   4   4   5   14.86   15.11   0
  -4   4  -5   -6.04   14.83   0
   4  -4   5   11.09   15.21   0
  -5  -4  -5   66.75   14.03   0
   5   4   5   24.98   15.05   0
  -5   4  -5   32.87   17.75   0
   5  -4   5   83.06   15.00   0
  -6  -4  -5   48.59   16.22   0
   6   4   5   39.60   17.32   0
  -6   4  -5   48.56   16.82   0
   6  -4   5   36.06   17.45   0
   7   4   5  -41.54   15.98   0
  -7  -4  -5  -15.74   15.83   0
  -7   4  -5  -19.33   16.10   0
   7  -4   5    3.93   16.50   0
   8   4   5   99.98   22.41   0
  -8  -4  -5   43.02   18.60   0
  -8   4  -5   84.29   18.88   0
   8  -4   5   54.66   19.51   0
 -11   5   5   72.99   18.53   0
 -11   5   5  100.98   22.63   0
 -10   5   5   27.21   16.09   0
 -10   5   5   -0.81   16.09   0
  -9   5   5   35.43   20.13   0
  -9   5   5   36.92   16.99   0
  -8   5   5  343.44   16.15   0
  -7   5   5  521.59   21.53   0
  -6   5   5  452.13   17.44   0
  -5   5   5 1811.36   25.45   0
  -4   5   5 1669.19   21.74   0
   3  -5  -5  208.32   13.13   0
   3   5  -5  216.64   21.89   0
  -3   5   5  220.93   14.13   0
  -2   5   5  129.55   13.56   0
   2  -5  -5  150.54   12.62   0
   2   5  -5  131.14   17.26   0
  -1   5   5  960.38   16.53   0
   1   5  -5 1228.52   24.88   0
   1  -5  -5  930.53   15.69   0
  -1  -5   5  869.23   21.02   0
   0  -5  -5 1015.31   15.67   0
   0   5  -5 1083.40   19.81   0
   0  -5   5  928.17   18.35   0
   0   5   5  989.49   16.52   0
  -1   5  -5   61.78   20.00   0
   1  -5   5   87.78   20.34   0
   1   5   5   61.77   16.40   0
  -1  -5  -5   65.54   15.27   0
   2   5   5  -14.21   16.00   0
  -2   5  -5  -12.11   15.53   0
  -2  -5  -5   11.44   14.55   0
   2  -5   5   -0.57   19.37   0
  -3   5  -5  426.75   17.57   0
   3   5   5  479.25   17.27   0
  -3  -5  -5  500.80   15.95   0
   3  -5   5  471.44   17.44   0
  -4   5  -5  859.97   18.14   0
   4   5   5  909.50   17.80   0
  -4  -5  -5  918.12   16.86   0
   4  -5   5  836.94   18.64   0
   5   5   5  573.08   16.74   0
  -5   5  -5  572.94   16.56   0
  -5  -5  -5  587.27   15.30   0
   5  -5   5  555.85   16.97   0
   6   5   5  235.00   17.88   0
  -6  -5  -5  280.39   16.77   0
  -6   5  -5  276.25   17.40   0
   6  -5   5  254.78   17.92   0
   7   5   5  315.30   17.07   0
  -7  -5  -5  298.99   16.49   0
  -7   5  -5  301.17   17.26   0
   7  -5   5  308.18   17.99   0
   8   5   5  293.07   19.32   0
  -8  -5  -5  177.70   18.91   0
   8  -5   5  210.98   19.59   0
  -8   5  -5  220.35   18.89   0
 -11   6   5   -5.57   18.16   0
 -11   6   5   13.67   22.35   0
 -10   6   5   -3.86   19.03   0
 -10   6   5   24.31   15.22   0
  -9   6   5  -11.70   20.32   0
  -8   6   5   29.82   15.80   0
  -7   6   5   39.37   17.62   0
  -6   6   5  -49.24   17.98   0
  -5   6   5   28.76   15.25   0
  -4   6   5  120.13   19.94   0
   3  -6  -5  286.49   19.21   0
  -3   6   5  254.37   20.40   0
   3   6  -5  259.00   27.12   0
  -2   6   5   19.76   16.03   0
   2   6  -5    6.71   22.22   0
   2  -6  -5   13.08   14.80   0
   1  -6  -5  261.63   15.88   0
  -1   6   5  259.15   16.75   0
   1   6  -5  180.11   21.50   0
   0   6  -5  -25.80   19.31   0
   0  -6  -5  -26.59   15.16   0
   0  -6   5    2.34   19.51   0
   0   6   5   23.36   15.81   0
  -1  -6  -5   -3.25   14.27   0
  -1   6  -5   10.88   15.45   0
   1  -6   5   11.49   15.50   0
   1   6   5    4.80   15.44   0
  -2   6  -5    2.33   14.95   0
   2  -6   5   11.02   18.62   0
   2   6   5    9.23   15.17   0
  -2  -6  -5    0.55   14.04   0
  -3   6  -5   -4.28   14.73   0
   3   6   5  -16.19   15.40   0
   3  -6   5   -5.99   15.21   0
  -3  -6  -5    8.49   13.88   0
  -4   6  -5    8.88   17.66   0
   4   6   5   -6.93   14.64   0
  -4  -6  -5   24.98   13.46   0
   4  -6   5   25.97   14.56   0
  -5   6  -5   38.01   16.66   0
   5   6   5   -4.27   17.22   0
  -5  -6  -5   22.13   15.74   0
   5  -6   5   16.78   17.36   0
   6   6   5   17.57   16.58   0
  -6   6  -5   32.93   16.31   0
  -6  -6  -5   34.42   15.64   0
   6  -6   5   -0.23   16.82   0
   7   6   5  114.61   19.25   0
  -7   6  -5   86.22   23.39   0
  -7  -6  -5  100.10   18.12   0
   7  -6   5   39.63   19.82   0
 -10   7   5    4.11   18.65   0
 -10   7   5   12.00   18.41   0
  -9   7   5  305.09   17.33   0
  -8   7   5 1497.63   22.20   0
  -7   7   5  314.29   15.21   0
  -6   7   5   58.31   14.63   0
  -5   7   5  451.91   16.44   0
  -4   7   5 1060.32   22.07   0
  -3   7   5  322.09   16.29   0
   3   7  -5  258.44   27.32   0
  -2   7   5  138.25   15.71   0
   2   7  -5   65.03   22.30   0
   2  -7  -5  143.32   14.64   0
  -1   7   5  430.82   16.76   0
   1   7  -5  245.16   21.82   0
   1  -7  -5  400.93   15.63   0
   0   7   5  913.49   18.19   0
   0   7  -5  721.47   20.70   0
   0  -7  -5  977.86   17.03   0
  -1   7  -5  317.18   17.21   0
  -1  -7  -5  417.19   15.06   0
   1   7   5  426.36   16.43   0
  -2  -7  -5   16.14   13.53   0
  -2   7  -5   -7.96   14.70   0
   2   7   5   10.68   14.83   0
  -3   7  -5  690.10   17.31   0
   3   7   5  801.81   17.29   0
  -3  -7  -5  740.01   16.16   0
   4  -7   5  755.74   20.21   0
  -4   7  -5  727.32   19.95   0
   4   7   5  842.67   19.40   0
  -4  -7  -5  751.22   18.23   0
  -5   7  -5   65.36   16.82   0
   5   7   5   40.96   17.01   0
   5  -7   5   60.22   16.89   0
  -5  -7  -5   61.61   15.74   0
  -6   7  -5  127.51   16.37   0
   6   7   5   83.59   20.38   0
   6  -7   5  113.62   16.70   0
  -6  -7  -5   94.19   18.98   0
   7   7   5  301.06   19.98   0
  -7   7  -5  295.26   19.42   0
  -7  -7  -5  306.97   19.16   0
  -9   8   5   10.75   19.31   0
  -8   8   5   11.87   16.36   0
  -7   8   5   48.77   16.90   0
  -6   8   5   17.33   18.07   0
  -5   8   5  183.53   15.05   0
  -4   8   5   -4.83   14.81   0
   3   8  -5  255.16   22.73   0
   3   8  -5  194.16   24.78   0
  -3   8   5  249.77   18.90   0
   2   8  -5   19.53   20.22   0
  -2   8   5   25.16   14.80   0
   2  -8  -5   30.37   13.82   0
   1  -8  -5   44.72   13.74   0
  -1   8   5   23.58   14.82   0
   1   8  -5   35.22   17.51   0
   0   8   5  383.63   15.89   0
   0   8  -5  252.68   19.62   0
   0  -8  -5  377.05   14.97   0
  -1   8  -5   47.40   17.43   0
  -1  -8  -5   62.41   13.66   0
   1   8   5   80.61   14.83   0
  -2   8  -5   96.92   14.80   0
  -2  -8  -5  136.63   13.97   0
   2   8   5  142.38   14.83   0
  -3   8  -5  120.71   17.04   0
  -3  -8  -5  127.83   19.60   0
   3   8   5  123.68   17.64   0
  -4  -8  -5   98.35   15.53   0
  -4   8  -5   78.24   17.07   0
   4   8   5   77.64   17.20   0
  -5   8  -5  110.16   16.01   0
   5   8   5  101.86   16.74   0
  -5  -8  -5   99.66   18.66   0
  -6   8  -5  -13.07   18.83   0
   6   8   5   23.96   23.11   0
  -6  -8  -5   -6.38   17.58   0
  -9   9   5  210.60   19.49   0
  -8   9   5   29.56   17.15   0
  -7   9   5  292.51   17.29   0
  -6   9   5  819.78   19.21   0
  -5   9   5   88.88   16.83   0
   4   9  -5  122.11   26.53   0
   4   9  -5  131.69   23.78   0
  -4   9   5  163.25   14.71   0
   3   9  -5  673.71   25.39   0
   3   9  -5  879.40   25.00   0
  -3   9   5  907.53   17.24   0
   2   9  -5  524.81   21.45   0
  -2   9   5  826.68   16.94   0
   1  -9  -5  156.32   13.78   0
   1   9  -5  144.48   17.46   0
  -1   9   5  171.66   14.74   0
   0   9   5   13.02   14.17   0
   0   9  -5    7.65   16.35   0
   0  -9  -5   13.16   13.20   0
  -1  -9  -5  199.61   16.59   0
  -1   9  -5  199.98   16.88   0
   1   9   5  222.91   17.77   0
  -2   9  -5 1310.82   25.43   0
  -2  -9  -5 1365.86   20.00   0
   2   9   5 1425.46   20.78   0
  -3   9  -5  105.32   16.74   0
  -3  -9  -5  138.83   18.98   0
   3   9   5   85.10   17.19   0
  -4   9  -5   54.09   16.09   0
  -4  -9  -5   75.43   15.16   0
   4   9   5   93.51   20.27   0
  -5  -9  -5  468.44   19.52   0
  -5   9  -5  492.54   24.68   0
   5   9   5  608.54   20.98   0
  -8  10   5   11.23   18.80   0
  -7  10   5   28.64   19.17   0
  -6  10   5   42.85   16.19   0
  -5  10   5  276.63   17.34   0
   4  10  -5   59.38   27.53   0
   4  10  -5   62.05   25.69   0
  -4  10   5   53.46   16.80   0
   3  10  -5  816.49   28.55   0
  -3  10   5  120.00   17.22   0
   3  10  -5  107.20   23.36   0
   2  10  -5   16.21   18.60   0
   2  10  -5  -13.61   23.23   0
  -2  10   5  -11.69   16.72   0
   1  10  -5   -9.68   18.93   0
  -1  10   5   14.56   16.68   0
   1 -10  -5    2.77   15.63   0
   0  10   5  240.05   17.54   0
   0  10  -5  243.95   20.55   0
   0 -10  -5  326.28   16.13   0
  -1  10  -5  -14.48   15.72   0
  -1 -10  -5   17.62   15.25   0
   1  10   5   -3.83   16.56   0
  -2  10  -5   70.79   19.55   0
  -2 -10  -5  109.56   15.69   0
   2  10   5   90.09   16.66   0
  -3  10  -5  119.87   19.18   0
   3  10   5  131.85   16.06   0
  -3 -10  -5   94.81   15.52   0
  -4  10  -5    9.70   22.10   0
   4  10   5   36.49   18.90   0
  -4 -10  -5    4.76   17.79   0
  -6  11   5  376.37   23.99   0
  -5  11   5  597.60   18.17   0
   4  11  -5   76.54   26.66   0
   4  11  -5   94.53   25.24   0
  -4  11   5   75.51   16.44   0
   3  11  -5   40.23   21.65   0
   3  11  -5   49.70   22.26   0
  -3  11   5   77.42   20.21   0
   2  11  -5  229.04   20.68   0
   2  11  -5  197.54   22.31   0
  -2  11   5  230.66   16.95   0
   1  11  -5   99.32   19.14   0
  -1  11   5   93.69   16.96   0
   0  11  -5  360.92   20.31   0
   0  11   5  377.00   17.37   0
   0 -11  -5  355.79   16.46   0
   1  11   5  373.20   17.15   0
  -1  11  -5  345.26   16.90   0
  -1 -11  -5  409.41   16.22   0
  -2  11  -5  239.90   18.94   0
  -2 -11  -5  271.09   18.45   0
   2  11   5  270.03   19.46   0
  -3  11  -5  191.41   18.61   0
  -3 -11  -5  174.53   18.04   0
   3  11   5  258.86   19.69   0
   4  12  -5   -8.42   28.37   0
   4  12  -5    9.69   27.64   0
  -4  12   5    7.08   22.94   0
   3  12  -5   54.18   24.72   0
   3  12  -5   49.35   25.62   0
  -3  12   5  102.46   18.61   0
   2  12  -5   12.56   21.43   0
   2  12  -5   32.10   25.92   0
  -2  12   5   26.47   19.06   0
   1  12  -5   36.71   21.66   0
  -1  12   5    4.56   18.87   0
   1  12  -5   22.32   22.63   0
   0  12  -5    7.99   21.82   0
   0  12   5   39.66   18.51   0
   1  12   5  102.74   18.61   0
  -1  12  -5   70.28   18.16   0
  -1 -12  -5   91.02   21.53   0
 -11   0   6  500.82   28.65   0
 -11   0   6  540.04   30.59   0
 -10   0   6  767.33   25.85   0
 -10   0   6  776.30   31.74   0
  -9   0   6  123.19   21.34   0
  -9   0   6  150.94   24.80   0
  -8   0   6   96.09   20.05   0
  -8   0   6  101.95   20.15   0
  -7   0   6  762.13   26.42   0
  -6   0   6  513.57   21.82   0
  -5   0   6   67.67   19.30   0
  -4   0   6   26.83   20.30   0
   4   0  -6   35.94   18.84   0
   3   0  -6 7162.88   39.69   0
  -3   0   6 6130.79   38.31   0
  -2   0   6 3054.54   28.00   0
   2   0  -6 3016.52   26.79   0
  -1   0   6   24.18   15.20   0
   1   0  -6   12.42   15.50   0
   0   0  -6  197.31   16.12   0
   0   0   6  254.37   20.84   0
  -1   0  -6 1229.36   19.54   0
   1   0   6 1217.02   20.38   0
  -2   0  -6  614.84   17.02   0
   2   0   6  540.96   16.77   0
   3   0   6   43.55   14.35   0
  -3   0  -6   68.97   14.10   0
   4   0   6  197.03   14.74   0
  -4   0  -6  213.95   15.01   0
   5   0   6 1044.42   19.84   0
  -5   0  -6 1052.23   19.97   0
   6   0   6  437.89   17.80   0
  -6   0  -6  449.69   17.93   0
  -7   0  -6   48.05   18.85   0
   7   0   6   56.10   18.86   0
 -11  -1   6   78.98   33.93   0
 -11  -1   6   71.07   32.51   0
 -11   1   6   73.54   19.94   0
 -11   1   6   69.38   22.50   0
 -10  -1   6   52.53   27.85   0
 -10   1   6   69.00   19.73   0
 -10   1   6   65.51   21.97   0
 -10  -1   6   56.84   29.31   0
  -9  -1   6   51.04   25.89   0
  -9   1   6   58.59   22.12   0
  -9   1   6   58.63   19.73   0
  -9  -1   6   47.65   27.35   0
  -8   1   6   94.12   18.36   0
  -8  -1   6  145.05   21.70   0
  -8  -1   6  138.88   25.08   0
  -7   1   6    4.71   20.11   0
  -7  -1   6   -3.98   24.50   0
  -7  -1   6   24.88   24.50   0
  -6   1   6 1261.21   25.23   0
  -6  -1   6 1239.17   32.33   0
  -5  -1   6  115.27   22.91   0
  -5   1   6   80.61   19.45   0
   4  -1  -6  520.19   20.91   0
   4   1  -6  577.87   21.63   0
  -4  -1   6  536.98   23.03   0
  -4   1   6  499.10   21.72   0
   3   1  -6  491.12   22.58   0
  -3  -1   6  354.43   23.48   0
   3  -1  -6  402.88   18.10   0
  -3   1   6  414.45   21.54   0
   2  -1  -6  128.44   14.99   0
  -2  -1   6   97.37   17.60   0
  -2   1   6  131.16   17.64   0
   2   1  -6  136.20   19.63   0
  -1  -1   6  102.15   19.97   0
   1   1  -6   39.52   16.48   0
  -1   1   6   46.85   17.00   0
   1  -1  -6   35.01   19.08   0
   0   1  -6   55.07   15.70   0
   0  -1   6   82.02   19.67   0
   0   1   6   49.23   20.34   0
   0  -1  -6   87.10   18.77   0
  -1   1  -6  -14.31   18.29   0
   1  -1   6   25.19   18.38   0
  -1  -1  -6   44.33   15.08   0
   1   1   6   58.21   20.11   0
   2  -1   6  456.35   16.36   0
  -2  -1  -6  481.57   16.21   0
   2   1   6  502.18   20.69   0
  -2   1  -6  455.67   16.45   0
   3  -1   6   79.22   14.63   0
  -3  -1  -6   62.78   14.02   0
   3   1   6   30.25   14.78   0
  -3   1  -6   63.62   14.42   0
  -4  -1  -6  149.05   14.47   0
   4  -1   6  186.88   14.56   0
   4   1   6  144.95   14.43   0
  -4   1  -6  153.13   14.88   0
  -5  -1  -6    7.68   17.49   0
   5  -1   6  -33.41   16.32   0
   5   1   6   27.62   17.35   0
  -5   1  -6   -0.75   16.36   0
   6   1   6   13.70   16.69   0
  -6   1  -6   -3.72   16.12   0
   6  -1   6   28.82   16.33   0
  -6  -1  -6   -2.62   16.69   0
   7   1   6   24.82   22.95   0
  -7   1  -6   47.65   18.86   0
   7  -1   6   16.30   20.17   0
  -7  -1  -6   45.24   18.73   0
 -11   2   6   61.16   19.55   0
 -11   2   6   74.96   22.17   0
 -10   2   6  251.93   21.07   0
 -10   2   6  265.26   20.04   0
  -9   2   6  621.13   23.53   0
  -9   2   6  540.01   24.88   0
  -8   2   6  342.31   21.89   0
  -7   2   6  254.67   19.65   0
  -6  -2   6  253.22   34.21   0
  -6   2   6  203.68   19.49   0
  -5   2   6  444.76   17.79   0
  -5  -2   6  682.28   28.41   0
   4   2  -6  639.15   25.15   0
  -4  -2   6  603.95   25.19   0
   4  -2  -6  506.16   20.46   0
  -4   2   6  463.78   21.14   0
  -3  -2   6   45.75   19.11   0
  -3   2   6   43.63   19.92   0
   3   2  -6   35.61   19.02   0
   3  -2  -6   51.43   15.66   0
  -2  -2   6  726.74   22.56   0
   2  -2  -6  699.53   18.01   0
   2   2  -6  988.09   23.48   0
  -2   2   6  780.38   22.84   0
  -1  -2   6 1912.89   23.85   0
   1   2  -6 2312.06   24.66   0
  -1   2   6 2328.23   27.11   0
   1  -2  -6 2155.25   22.24   0
   0  -2   6  571.46   17.90   0
   0   2   6  619.50   18.33   0
   0  -2  -6  654.01   17.31   0
   0   2  -6  691.55   18.72   0
   1  -2   6  293.69   16.46   0
  -1  -2  -6  340.66   15.99   0
   1   2   6  396.58   20.68   0
  -1   2  -6  418.85   16.70   0
   2  -2   6  448.88   16.28   0
  -2  -2  -6  596.96   19.44   0
   2   2   6  482.33   17.05   0
  -2   2  -6  491.69   16.97   0
   3  -2   6  404.47   15.94   0
  -3  -2  -6  410.21   15.51   0
   3   2   6  386.74   16.55   0
  -3   2  -6  442.54   16.28   0
  -4  -2  -6  342.89   15.26   0
   4   2   6  312.97   15.71   0
  -4   2  -6  336.74   19.31   0
   4  -2   6  336.52   18.72   0
  -5  -2  -6  114.34   16.55   0
   5   2   6  129.71   16.48   0
  -5   2  -6  109.89   16.97   0
   5  -2   6   95.72   17.13   0
  -6  -2  -6    0.69   15.79   0
   6   2   6   -6.34   15.94   0
  -6   2  -6    7.04   19.63   0
   6  -2   6   26.65   16.17   0
  -7  -2  -6  234.48   19.43   0
   7   2   6  244.04   19.45   0
  -7   2  -6  245.96   19.42   0
   7  -2   6  262.14   24.45   0
 -11   3   6    4.91   20.56   0
 -11   3   6   13.19   22.00   0
 -10   3   6    1.76   18.56   0
 -10   3   6    3.10   15.50   0
  -9   3   6  -21.64   19.73   0
  -9   3   6   43.90   19.15   0
  -8   3   6   33.25   17.02   0
  -7   3   6   67.23   17.64   0
  -6   3   6   48.50   17.75   0
  -5   3   6  -15.96   18.46   0
  -5  -3   6   -2.35   36.03   0
  -4   3   6   63.72   19.24   0
   4  -3  -6   89.83   18.44   0
   4   3  -6   93.98   22.11   0
  -4  -3   6   94.68   24.76   0
   3  -3  -6   25.07   15.03   0
   3   3  -6   38.98   18.60   0
  -3   3   6   21.60   15.85   0
  -3  -3   6   43.49   21.73   0
   2   3  -6   11.50   18.43   0
   2  -3  -6  -24.33   18.39   0
  -2   3   6   -6.34   15.85   0
  -2  -3   6   -5.01   18.98   0
   1   3  -6   13.32   19.09   0
   1  -3  -6   24.20   15.26   0
  -1   3   6   19.93   16.17   0
  -1  -3   6    4.34   19.13   0
   0   3   6    6.94   15.90   0
   0  -3  -6  -13.89   15.02   0
   0   3  -6   13.28   14.90   0
   0  -3   6   14.99   15.40   0
   1   3   6   70.79   15.58   0
  -1  -3  -6   68.13   14.47   0
  -1   3  -6   40.42   14.97   0
   1  -3   6   57.46   15.52   0
   2   3   6    6.84   18.36   0
  -2  -3  -6    8.22   13.90   0
  -2   3  -6  -14.82   17.53   0
   2  -3   6   -4.05   14.93   0
  -3  -3  -6   -4.10   13.66   0
   3   3   6  -27.78   14.84   0
  -3   3  -6   16.39   14.42   0
   3  -3   6  -22.98   14.83   0
  -4  -3  -6  -19.06   19.04   0
   4   3   6   15.72   14.43   0
  -4   3  -6   43.19   15.42   0
   4  -3   6   20.55   15.91   0
   5   3   6  -19.10   16.66   0
  -5  -3  -6   -0.44   15.80   0
  -5   3  -6   -2.28   16.28   0
   5  -3   6   18.03   16.40   0
   6   3   6    5.40   19.14   0
  -6  -3  -6  -18.02   15.59   0
  -6   3  -6   20.32   15.87   0
   6  -3   6   27.18   15.80   0
   7   3   6  -44.21   18.42   0
  -7  -3  -6   15.23   18.58   0
  -7   3  -6   14.67   19.25   0
   7  -3   6   38.73   18.96   0
 -11   4   6   24.65   21.44   0
 -11   4   6   30.47   18.25   0
 -10   4   6   37.29   18.06   0
 -10   4   6   10.65   20.06   0
  -9   4   6  223.77   17.14   0
  -8   4   6  311.17   22.38   0
  -7   4   6  148.12   18.20   0
  -6   4   6  779.11   21.97   0
  -5   4   6 1696.67   21.97   0
  -4   4   6 1164.44   19.82   0
   4   4  -6 1775.61   39.82   0
  -4  -4   6 1768.24   42.39   0
   4  -4  -6 1566.52   22.62   0
  -3   4   6   -3.52   15.19   0
   3   4  -6    6.51   20.53   0
   3  -4  -6   -0.47   14.41   0
  -3  -4   6   15.68   20.84   0
   2   4  -6    6.02   17.93   0
   2  -4  -6    8.50   14.48   0
  -2  -4   6    1.37   18.66   0
  -2   4   6   19.63   15.33   0
   1  -4  -6  651.61   20.03   0
  -1   4   6  527.53   17.22   0
  -1  -4   6  720.85   22.20   0
   1   4  -6  747.13   22.24   0
   0   4   6  796.43   17.87   0
   0   4  -6 1080.61   23.84   0
   0  -4   6  748.39   19.04   0
   0  -4  -6  822.68   17.15   0
   1   4   6  214.95   15.62   0
  -1   4  -6  217.64   15.94   0
  -1  -4  -6  202.96   14.80   0
   1  -4   6  204.67   15.89   0
   2   4   6  259.28   15.95   0
  -2   4  -6  245.39   19.08   0
  -2  -4  -6  258.63   14.99   0
   2  -4   6  310.34   19.66   0
   3   4   6  930.33   17.79   0
  -3  -4  -6  945.80   16.89   0
  -3   4  -6  892.43   18.31   0
   3  -4   6  976.95   21.66   0
   4   4   6  292.74   21.97   0
  -4  -4  -6  331.66   16.82   0
  -4   4  -6  234.45   21.85   0
   4  -4   6  277.09   17.86   0
   5   4   6    3.14   16.75   0
  -5  -4  -6  -24.09   15.85   0
  -5   4  -6   48.10   16.21   0
   5  -4   6   26.73   16.80   0
   6   4   6  169.96   18.21   0
  -6  -4  -6  163.16   15.92   0
  -6   4  -6  167.11   18.20   0
   6  -4   6  167.82   17.09   0
   7   4   6  395.77   19.83   0
  -7  -4  -6  388.11   19.57   0
  -7   4  -6  398.10   20.26   0
   7  -4   6  368.15   24.46   0
 -10   5   6   82.70   22.81   0
 -10   5   6  101.10   22.73   0
  -9   5   6   30.59   16.03   0
  -8   5   6  182.06   17.77   0
  -7   5   6  364.36   20.80   0
  -6   5   6  102.98   17.89   0
  -5   5   6   50.07   14.90   0
  -4   5   6  271.38   16.25   0
   4   5  -6  328.11   31.92   0
  -3   5   6   21.70   14.83   0
   3   5  -6   26.52   22.71   0
   3  -5  -6   29.88   17.27   0
  -2   5   6  260.53   15.86   0
   2  -5  -6  273.22   15.01   0
  -2  -5   6  375.76   22.74   0
   2   5  -6  307.45   23.71   0
   1  -5  -6  171.96   14.40   0
  -1  -5   6  155.63   19.27   0
   1   5  -6  123.33   19.41   0
  -1   5   6  125.10   15.25   0
   0  -5  -6  119.11   14.16   0
   0   5  -6   72.24   18.47   0
   0   5   6   92.87   18.40   0
   0  -5   6  113.44   18.78   0
  -1   5  -6   -3.16   17.67   0
   1   5   6  -18.94   15.03   0
   1  -5   6    9.29   18.55   0
  -1  -5  -6    0.72   13.74   0
   2   5   6  153.16   15.35   0
  -2   5  -6  137.05   15.12   0
   2  -5   6  155.57   15.54   0
  -2  -5  -6  182.75   14.10   0
   3   5   6   -0.33   14.25   0
  -3   5  -6    7.14   19.17   0
  -3  -5  -6   10.06   14.93   0
   3  -5   6  -23.54   19.01   0
   4   5   6  283.84   21.33   0
  -4   5  -6  243.54   17.38   0
  -4  -5  -6  208.65   16.48   0
   4  -5   6  206.42   17.95   0
   5   5   6   18.22   16.98   0
  -5  -5  -6   35.36   15.48   0
  -5   5  -6   11.94   16.44   0
   5  -5   6   40.36   16.61   0
   6   5   6   40.08   18.95   0
  -6  -5  -6   -6.36   18.61   0
  -6   5  -6   20.13   23.16   0
   6  -5   6   15.60   19.49   0
 -10   6   6  129.60   18.93   0
 -10   6   6  192.49   22.71   0
  -9   6   6   19.01   19.16   0
  -8   6   6  124.68   17.04   0
  -7   6   6  897.47   24.89   0
  -6   6   6  473.93   16.88   0
  -5   6   6  153.27   14.86   0
  -4   6   6  212.32   15.66   0
   3  -6  -6  932.81   17.13   0
   3   6  -6  972.19   33.33   0
  -3   6   6  928.92   18.08   0
  -2   6   6  436.25   19.70   0
   2  -6  -6  374.31   15.00   0
   2   6  -6  347.16   24.59   0
   1   6  -6    2.98   17.30   0
  -1  -6   6   15.24   17.54   0
   1  -6  -6  -18.95   13.80   0
  -1   6   6   21.88   14.63   0
   0  -6  -6  310.07   14.74   0
   0   6  -6  224.27   19.45   0
   0  -6   6  276.23   19.32   0
   0   6   6  271.97   15.84   0
  -1  -6  -6 1004.13   16.96   0
  -1   6  -6  868.68   22.54   0
   1  -6   6  991.93   22.52   0
   1   6   6 1073.33   21.11   0
  -2   6  -6  451.21   16.13   0
   2   6   6  496.22   16.37   0
   2  -6   6  483.94   19.68   0
  -2  -6  -6  546.69   16.40   0
  -3   6  -6   56.51   20.29   0
   3   6   6   43.40   16.73   0
   3  -6   6   28.72   16.86   0
  -3  -6  -6   30.95   15.62   0
   4   6   6   71.97   16.67   0
  -4   6  -6   49.52   16.19   0
   4  -6   6   19.38   16.73   0
  -4  -6  -6   48.93   15.46   0
   5   6   6  277.15   17.49   0
  -5   6  -6  231.53   21.76   0
  -5  -6  -6  238.54   17.43   0
   5  -6   6  269.35   17.52   0
   6   6   6  294.87   20.05   0
  -6   6  -6  282.59   19.65   0
  -6  -6  -6  256.13   18.89   0
   6  -6   6  250.70   20.06   0
  -9   7   6  109.23   22.92   0
  -8   7   6   78.10   16.14   0
  -7   7   6  190.70   17.00   0
  -6   7   6   58.12   17.18   0
  -5   7   6   95.19   17.17   0
  -4   7   6    3.97   14.05   0
   3  -7  -6   -3.47   16.66   0
  -3   7   6   -0.03   14.28   0
   3   7  -6    7.95   21.63   0
  -2   7   6  180.88   14.85   0
   2  -7  -6  151.47   13.97   0
   2   7  -6  105.31   21.36   0
   1  -7  -6   14.31   13.54   0
   1   7  -6   33.75   19.41   0
  -1   7   6   12.60   14.02   0
   0   7  -6  177.24   17.78   0
   0  -7  -6  199.50   16.97   0
   0   7   6  206.22   14.78   0
  -1  -7  -6  147.17   16.28   0
  -1   7  -6  109.14   21.12   0
   1   7   6  158.60   16.28   0
  -2  -7  -6   24.73   15.66   0
  -2   7  -6   22.58   16.59   0
   2  -7   6   30.32   16.88   0
   2   7   6   14.39   16.92   0
  -3  -7  -6   39.44   14.98   0
  -3   7  -6  -15.52   20.16   0
   3   7   6  -30.95   16.93   0
   3  -7   6    1.76   16.49   0
  -4   7  -6    9.60   16.15   0
   4   7   6   45.03   16.20   0
   4  -7   6   14.07   20.22   0
  -4  -7  -6   30.39   15.35   0
   5   7   6   23.90   19.23   0
  -5   7  -6   33.12   18.80   0
   5  -7   6   12.88   19.37   0
  -5  -7  -6   26.08   17.78   0
  -8   8   6   78.09   18.47   0
  -7   8   6   18.38   15.81   0
  -6   8   6  137.59   16.74   0
  -5   8   6  366.75   18.06   0
  -4   8   6  474.26   18.50   0
  -3   8   6  584.11   18.87   0
   3   8  -6  401.95   31.22   0
   2  -8  -6  678.64   18.15   0
  -2   8   6  694.82   19.15   0
   2   8  -6  488.46   28.54   0
  -1   8   6  697.58   19.00   0
   1   8  -6  527.63   24.19   0
   1  -8  -6  668.28   18.05   0
   0  -8  -6  137.79   16.03   0
   0   8  -6  108.13   20.76   0
   0   8   6  140.64   17.12   0
  -1   8  -6   29.87   19.71   0
  -1  -8  -6   -8.96   15.42   0
   1   8   6   -0.81   16.76   0
  -2   8  -6   38.66   20.18   0
  -2  -8  -6   71.28   15.33   0
   2   8   6   79.36   16.96   0
  -3  -8  -6  206.06   15.47   0
  -3   8  -6  168.89   17.23   0
   3   8   6  213.45   20.77   0
  -4  -8  -6  390.04   18.46   0
  -4   8  -6  338.74   20.32   0
   4   8   6  295.38   20.47   0
  -7   9   6   21.49   18.68   0
  -6   9   6   -1.56   15.80   0
  -5   9   6   62.22   16.11   0
  -4   9   6  -15.61   19.95   0
  -3   9   6    1.38   19.84   0
   3   9  -6    3.79   25.29   0
   3   9  -6   -6.34   25.76   0
   2  -9  -6   25.55   19.15   0
  -2   9   6   32.09   20.13   0
   2   9  -6   13.68   19.45   0
  -1   9   6   24.53   16.37   0
   1  -9  -6   16.48   15.31   0
   1   9  -6  -16.23   19.46   0
   0   9  -6  113.48   20.24   0
   0  -9  -6  113.67   15.52   0
   0   9   6  141.10   16.80   0
  -1  -9  -6   19.37   18.34   0
  -1   9  -6  -30.04   19.61   0
   1   9   6   -7.51   16.34   0
  -2   9  -6   81.67   16.46   0
   2   9   6   95.98   16.42   0
  -2  -9  -6  104.54   15.18   0
  -3   9  -6   12.77   19.36   0
  -3  -9  -6   31.91   21.49   0
   3   9   6   21.33   19.34   0
  -6  10   6   24.42   18.70   0
  -5  10   6  238.40   19.44   0
  -4  10   6  419.31   17.60   0
  -3  10   6  239.03   16.93   0
   3  10  -6  219.88   25.59   0
   3  10  -6  193.52   29.04   0
  -2  10   6  347.86   17.43   0
   2  10  -6  288.56   24.12   0
  -1  10   6  426.67   17.74   0
   1  10  -6  365.91   21.63   0
   1 -10  -6  459.81   16.70   0
   0 -10  -6  201.12   16.95   0
   0  10  -6  157.17   22.39   0
   0  10   6  165.59   18.28   0
  -1  10  -6   25.20   23.30   0
  -1 -10  -6   60.93   17.64   0
   1  10   6   49.95   19.02   0
  -2 -10  -6   58.48   17.52   0
  -2  10  -6   27.00   18.75   0
   2  10   6   59.48   22.94   0
  -4  11   6   17.25   22.91   0
  -3  11   6   20.97   18.68   0
   3  11  -6   -1.12   28.77   0
   3  11  -6    3.88   28.01   0
  -2  11   6   95.19   18.62   0
   2  11  -6   40.96   26.03   0
   2  11  -6   65.95   25.57   0
  -1  11   6   35.95   18.52   0
   1  11  -6   -0.46   22.45   0
   0 -11  -6  290.49   18.17   0
   0  11  -6  185.08   23.58   0
   0  11   6  267.26   19.19   0
 -10   0   7    2.27   24.44   0
 -10   0   7    2.71   23.95   0
  -9   0   7    2.92   20.75   0
  -9   0   7    1.37   18.69   0
  -8   0   7    4.77   18.75   0
  -8   0   7    6.33   20.61   0
  -7   0   7    9.19   19.54   0
  -6   0   7   20.50   19.76   0
  -5   0   7   21.00   17.76   0
   4   0  -7   22.26   16.85   0
  -4   0   7   16.35   18.08   0
   3   0  -7   20.96   16.91   0
  -3   0   7   -3.96   14.85   0
  -2   0   7   20.86   18.57   0
   2   0  -7   38.18   17.33   0
  -1   0   7   18.27   18.60   0
   1   0  -7   25.14   14.06   0
   0   0   7   12.91   17.96   0
   0   0  -7   23.89   16.57   0
   1   0   7   -0.85   13.71   0
  -1   0  -7   10.38   16.17   0
   2   0   7   14.56   16.17   0
  -2   0  -7   -8.03   15.96   0
  -3   0  -7   11.10   16.09   0
   3   0   7   26.16   16.18   0
  -4   0  -7    0.17   15.89   0
   4   0   7    1.61   15.57   0
  -5   0  -7   10.80   18.88   0
   5   0   7  -48.23   19.06   0
 -10   1   7   94.71   23.70   0
 -10   1   7  129.06   23.22   0
  -9   1   7  228.70   24.10   0
  -9   1   7  295.24   22.55   0
  -8  -1   7  215.20   29.84   0
  -8  -1   7  181.84   27.57   0
  -8   1   7  144.32   21.90   0
  -7  -1   7  145.49   22.85   0
  -7   1   7  113.79   20.66   0
  -6  -1   7  769.07   26.13   0
  -6   1   7  668.99   21.42   0
  -5  -1   7 1189.11   27.34   0
  -5   1   7 1002.83   22.95   0
   4   1  -7  308.56   18.99   0
  -4  -1   7  368.56   22.52   0
  -4   1   7  282.02   19.49   0
   4  -1  -7  291.75   18.31   0
   3   1  -7  232.85   18.61   0
  -3  -1   7  229.26   19.37   0
  -3   1   7  190.70   15.84   0
   3  -1  -7  241.59   17.95   0
   2  -1  -7  663.13   16.94   0
  -2  -1   7  707.84   21.74   0
  -2   1   7  542.11   17.49   0
   2   1  -7  708.96   17.90   0
  -1  -1   7  479.10   16.87   0
  -1   1   7  592.84   20.45   0
   1   1  -7  581.57   16.84   0
   1  -1  -7  621.29   16.50   0
   0  -1   7  155.09   18.08   0
   0   1  -7   94.34   17.79   0
   0   1   7  108.45   15.19   0
   0  -1  -7  141.08   17.47   0
   1  -1   7   28.00   13.40   0
  -1   1  -7    5.24   16.39   0
   1   1   7   23.20   17.51   0
  -1  -1  -7   13.77   13.27   0
  -2   1  -7  215.92   20.80   0
   2  -1   7  186.01   17.13   0
   2   1   7  165.62   17.44   0
  -2  -1  -7  183.34   16.73   0
  -3   1  -7  356.91   17.68   0
   3  -1   7  347.92   17.42   0
   3   1   7  366.03   17.62   0
  -3  -1  -7  345.14   17.37   0
   4  -1   7  208.29   16.63   0
   4   1   7  252.74   16.41   0
  -4  -1  -7  230.28   19.93   0
  -4   1  -7  195.82   20.46   0
   5   1   7  245.98   19.34   0
  -5  -1  -7  237.64   19.24   0
  -5   1  -7  173.45   24.18   0
   5  -1   7  168.70   20.17   0
 -10   2   7  162.53   21.57   0
 -10   2   7  184.93   25.85   0
  -9   2   7    9.90   16.21   0
  -9   2   7   26.26   18.49   0
  -8   2   7   44.76   19.71   0
  -7   2   7   -7.51   19.73   0
  -6  -2   7  176.29   20.97   0
  -6   2   7  104.80   17.25   0
  -5  -2   7   38.79   18.34   0
  -5   2   7   43.01   17.46   0
   4  -2  -7  551.57   19.51   0
  -4  -2   7  527.41   20.71   0
  -4   2   7  483.67   20.27   0
   4   2  -7  658.44   23.76   0
   3   2  -7   14.87   17.17   0
  -3  -2   7    2.81   17.38   0
  -3   2   7   -9.41   18.14   0
   3  -2  -7    1.99   17.26   0
  -2  -2   7  836.91   21.70   0
   2  -2  -7  907.49   20.20   0
  -2   2   7  761.00   21.25   0
   2   2  -7  972.57   22.78   0
  -1  -2   7    2.30   17.43   0
   1   2  -7   -0.77   13.96   0
  -1   2   7   -7.24   17.84   0
   1  -2  -7   40.67   13.73   0
   0  -2   7  375.82   16.00   0
   0   2  -7  445.23   19.55   0
   0   2   7  377.18   16.23   0
   0  -2  -7  380.44   15.33   0
   1  -2   7    5.65   17.28   0
  -1   2  -7   32.33   13.73   0
   1   2   7   -3.89   14.44   0
  -1  -2  -7   16.46   13.44   0
   2  -2   7   37.98   20.13   0
   2   2   7   45.30   21.03   0
  -2  -2  -7   61.93   15.93   0
  -2   2  -7   49.43   16.47   0
   3   2   7  -23.42   16.97   0
  -3  -2  -7  -22.09   15.66   0
  -3   2  -7   22.21   19.12   0
   3  -2   7   -7.76   19.63   0
   4   2   7  -11.97   16.05   0
  -4  -2  -7   30.87   15.52   0
  -4   2  -7   13.87   15.71   0
   4  -2   7    3.24   16.25   0
   5   2   7  140.78   19.07   0
  -5  -2  -7  134.06   19.04   0
  -5   2  -7  167.50   19.27   0
   5  -2   7   94.22   19.83   0
 -10   3   7  100.21   20.21   0
 -10   3   7  133.94   22.40   0
  -9   3   7   16.55   19.23   0
  -8   3   7  221.46   22.67   0
  -7   3   7 1069.22   28.20   0
  -6   3   7  172.43   21.40   0
  -5  -3   7    4.68   18.71   0
  -5   3   7    3.82   16.87   0
   4  -3  -7  610.43   19.62   0
   4   3  -7  759.67   27.12   0
  -4   3   7  579.81   20.24   0
  -4  -3   7  655.98   24.29   0
   3  -3  -7  759.89   17.05   0
  -3   3   7  729.66   17.56   0
   3   3  -7 1232.37   27.46   0
  -3  -3   7 1055.14   23.75   0
   2   3  -7   12.13   17.62   0
   2  -3  -7   63.71   16.87   0
  -2   3   7   17.12   14.81   0
  -2  -3   7   38.49   17.78   0
   1  -3  -7   16.96   13.39   0
   1   3  -7    0.60   13.65   0
  -1   3   7  -12.73   14.35   0
  -1  -3   7   34.14   13.79   0
   0   3  -7  515.54   20.61   0
   0   3   7  473.42   16.48   0
   0  -3  -7  494.01   15.91   0
   0  -3   7  477.93   16.90   0
   1   3   7 1149.49   19.91   0
  -1  -3  -7 1389.90   20.69   0
  -1   3  -7 1543.10   23.00   0
   1  -3   7 1078.30   20.74   0
   2   3   7  162.96   21.20   0
  -2  -3  -7  197.56   19.89   0
  -2   3  -7  113.75   16.96   0
   2  -3   7  170.57   17.40   0
   3   3   7    3.29   16.47   0
  -3  -3  -7  -13.67   15.40   0
  -3   3  -7   17.66   15.60   0
   3  -3   7  -15.34   16.59   0
   4   3   7  212.83   17.26   0
  -4  -3  -7  243.03   16.15   0
  -4   3  -7  217.41   16.60   0
   4  -3   7  221.59   17.29   0
   5   3   7  339.69   19.75   0
  -5  -3  -7  242.89   19.49   0
  -5   3  -7  269.24   19.43   0
   5  -3   7  276.80   20.21   0
  -9   4   7   88.73   22.13   0
  -8   4   7  152.39   20.28   0
  -7   4   7    0.53   16.32   0
  -6   4   7  136.03   17.43   0
  -5   4   7   15.97   19.01   0
   4  -4  -7   33.76   16.34   0
   4   4  -7   30.60   23.31   0
  -4  -4   7   25.87   18.25   0
  -4   4   7   36.45   13.84   0
   3  -4  -7   -1.56   13.58   0
   3   4  -7    8.95   19.05   0
  -3  -4   7   10.62   19.16   0
  -3   4   7    8.33   14.15   0
   2   4  -7  105.85   20.35   0
  -2   4   7  128.94   14.61   0
   2  -4  -7  159.76   16.84   0
  -2  -4   7  147.28   17.99   0
   1   4  -7    0.69   16.55   0
   1  -4  -7    8.86   13.09   0
  -1   4   7    3.46   14.08   0
  -1  -4   7    8.34   17.08   0
   0  -4  -7   52.48   19.03   0
   0   4   7   46.10   14.50   0
   0  -4   7   52.87   14.53   0
   0   4  -7   54.67   18.15   0
   1   4   7   14.76   17.18   0
  -1   4  -7    4.33   16.33   0
  -1  -4  -7  -45.02   19.98   0
   1  -4   7   25.02   17.07   0
   2   4   7    5.69   16.46   0
  -2  -4  -7    6.38   15.55   0
  -2   4  -7    5.60   19.47   0
   2  -4   7   18.23   16.85   0
   3   4   7   49.40   16.48   0
  -3  -4  -7   15.06   18.76   0
  -3   4  -7   13.20   15.91   0
   3  -4   7   14.60   16.66   0
   4   4   7   52.48   18.09   0
  -4  -4  -7  104.87   16.76   0
  -4   4  -7   54.44   18.88   0
   4  -4   7   53.10   17.88   0
   5   4   7   20.48   23.16   0
  -5  -4  -7   20.41   18.17   0
  -5   4  -7    6.07   22.13   0
   5  -4   7  -31.91   23.42   0
  -9   5   7  150.23   22.92   0
  -8   5   7  139.34   21.38   0
  -7   5   7   60.09   20.03   0
  -6   5   7  256.49   18.28   0
  -5   5   7  589.25   19.34   0
  -4   5   7  140.18   16.85   0
   4   5  -7  182.46   31.27   0
   4  -5  -7  160.12   19.82   0
   3   5  -7  -83.35   25.11   0
  -3  -5   7   39.23   20.53   0
   3  -5  -7   68.31   15.85   0
  -3   5   7   33.74   16.61   0
   2  -5  -7  324.44   19.44   0
   2   5  -7  191.75   24.98   0
  -2  -5   7  315.57   21.21   0
  -2   5   7  286.57   16.07   0
   1  -5  -7  558.70   21.13   0
  -1   5   7  356.42   18.10   0
  -1  -5   7  536.24   23.17   0
   1   5  -7  316.62   23.74   0
   0  -5  -7  146.19   16.41   0
   0   5   7  178.58   17.38   0
   0  -5   7  177.80   21.61   0
   0   5  -7  135.90   17.34   0
  -1  -5  -7  131.65   16.26   0
   1   5   7  205.19   17.42   0
  -1   5  -7  128.28   20.56   0
   1  -5   7  142.45   17.46   0
   2   5   7  494.19   18.46   0
  -2   5  -7  422.44   21.78   0
   2  -5   7  449.86   18.84   0
  -2  -5  -7  459.54   17.38   0
   3   5   7  484.73   17.94   0
  -3   5  -7  426.23   17.73   0
  -3  -5  -7  486.46   16.97   0
   3  -5   7  450.95   22.09   0
   4   5   7  104.20   19.37   0
  -4   5  -7   99.83   18.80   0
  -4  -5  -7   69.94   18.30   0
   4  -5   7  102.19   19.36   0
  -8   6   7    9.38   18.41   0
  -7   6   7  -16.84   15.66   0
  -6   6   7   -3.46   16.12   0
  -5   6   7   12.67   16.12   0
  -4   6   7   21.08   20.14   0
   4   6  -7   12.87   32.68   0
   3   6  -7   15.81   22.72   0
   3  -6  -7   42.41   15.53   0
  -3   6   7   57.79   20.08   0
   2   6  -7   68.73   22.99   0
   2  -6  -7   98.87   16.10   0
  -2   6   7   48.63   20.69   0
  -1  -6   7   40.46   19.89   0
  -1   6   7   37.78   20.35   0
   1   6  -7   18.61   19.92   0
   1  -6  -7   -0.43   15.85   0
   0  -6  -7   64.26   15.60   0
   0   6   7   69.53   16.78   0
   0  -6   7   60.48   16.80   0
   0   6  -7   49.89   20.08   0
  -1  -6  -7    3.35   18.61   0
   1   6   7   -4.48   16.57   0
  -1   6  -7   -5.14   19.35   0
   1  -6   7   33.56   19.84   0
  -2  -6  -7    8.16   15.09   0
   2   6   7  -13.78   16.58   0
  -2   6  -7   -7.51   19.22   0
   2  -6   7   19.82   15.98   0
   3   6   7  -26.91   19.45   0
  -3   6  -7    1.04   18.86   0
   3  -6   7  -46.61   19.63   0
  -3  -6  -7   21.92   17.86   0
   4   6   7   -0.89   18.67   0
  -4   6  -7    3.33   22.38   0
   4  -6   7   30.70   18.73   0
  -4  -6  -7   43.50   21.09   0
  -8   7   7   29.74   18.60   0
  -7   7   7   20.34   18.26   0
  -6   7   7   82.44   15.87   0
  -5   7   7  353.51   18.36   0
  -4   7   7  278.59   17.25   0
  -3   7   7  130.66   16.56   0
   3   7  -7  101.04   23.55   0
   3  -7  -7  120.12   15.90   0
  -2   7   7  376.93   21.54   0
   2  -7  -7  337.81   16.95   0
   2   7  -7  239.82   25.46   0
   1  -7  -7  635.05   17.89   0
   1   7  -7  520.90   24.01   0
  -1   7   7  699.65   22.89   0
   0   7  -7  205.16   17.51   0
   0   7   7  207.28   17.28   0
   0  -7  -7  258.11   19.90   0
  -1  -7  -7   -1.04   15.04   0
  -1   7  -7    7.18   18.94   0
   1   7   7  -18.94   16.24   0
   1  -7   7   10.18   15.82   0
  -2  -7  -7  184.81   18.44   0
   2   7   7  220.41   19.47   0
  -2   7  -7  131.91   23.59   0
   2  -7   7  162.02   19.60   0
  -3  -7  -7  269.90   18.74   0
   3   7   7  251.59   24.40   0
  -3   7  -7  211.99   24.37   0
   3  -7   7  318.11   20.14   0
  -6   8   7  104.33   18.61   0
  -5   8   7  -14.98   18.80   0
  -4   8   7  139.54   16.71   0
  -3   8   7    1.07   15.96   0
   3   8  -7   -1.86   24.20   0
   2  -8  -7    9.89   15.13   0
   2   8  -7   16.76   22.02   0
  -2   8   7   12.56   16.13   0
   1  -8  -7   19.74   18.67   0
   1   8  -7   50.89   19.06   0
  -1   8   7   64.69   16.22   0
   0  -8  -7   15.20   17.57   0
   0   8  -7  -13.10   22.75   0
   0   8   7    6.39   18.98   0
  -1   8  -7  134.28   22.94   0
   1   8   7   94.21   19.62   0
  -1  -8  -7  108.15   17.98   0
  -2  -8  -7   41.45   17.61   0
  -2   8  -7   28.75   18.14   0
   2   8   7   54.82   19.22   0
  -5   9   7   12.85   22.69   0
  -4   9   7  329.09   20.56   0
  -3   9   7  624.10   21.23   0
   3   9  -7  524.07   37.33   0
  -2   9   7  320.90   19.92   0
   2  -9  -7  301.03   22.57   0
   2   9  -7  235.93   27.79   0
   1  -9  -7  -12.63   21.63   0
   1   9  -7   33.94   25.48   0
  -1   9   7   52.35   18.53   0
   0   9  -7   67.53   22.53   0
   0  -9  -7   63.51   17.88   0
   0   9   7   86.14   23.41   0
  -8   0   8  146.20   26.92   0
  -7   0   8  593.85   25.54   0
  -6   0   8  274.45   18.96   0
  -5   0   8  346.15   22.31   0
   5   0  -8  371.65   21.67   0
  -4   0   8 2343.84   31.39   0
   4   0  -8 2284.29   30.24   0
  -3   0   8  761.96   21.44   0
   3   0  -8 1099.75   25.01   0
   2   0  -8  132.54   16.25   0
  -2   0   8  138.71   21.29   0
  -1   0   8   14.62   16.62   0
   1   0  -8   33.60   15.63   0
   0   0   8  308.54   17.49   0
   0   0  -8  322.69   20.84   0
   1   0   8  227.63   16.53   0
  -1   0  -8  282.35   20.22   0
   2   0   8   72.65   16.63   0
  -2   0  -8   31.97   20.82   0
   3   0   8   71.51   18.31   0
  -3   0  -8   79.79   18.24   0
  -8  -1   8  110.31   33.86   0
  -8   1   8  103.77   20.70   0
  -8  -1   8  113.91   37.51   0
  -7  -1   8   92.58   22.04   0
  -7   1   8   79.22   20.18   0
  -6  -1   8   30.30   19.18   0
  -6   1   8   35.41   19.02   0
  -5  -1   8   91.11   20.34   0
  -5   1   8   84.38   20.40   0
   5   1  -8  100.72   20.00   0
   4   1  -8   50.25   19.92   0
  -4  -1   8   37.61   20.41   0
  -4   1   8   42.17   20.81   0
   4  -1  -8   34.96   20.28   0
  -3  -1   8   70.67   20.16   0
   3   1  -8   97.79   19.99   0
  -3   1   8   62.90   21.38   0
   3  -1  -8   66.94   20.39   0
  -2  -1   8  100.58   20.27   0
   2  -1  -8   90.33   16.03   0
  -2   1   8   89.93   20.98   0
   2   1  -8   51.08   20.13   0
  -1  -1   8   32.14   19.58   0
  -1   1   8   23.41   20.54   0
   1   1  -8   37.74   15.79   0
   1  -1  -8   39.97   19.06   0
   0  -1   8   51.15   19.48   0
   0   1   8   29.18   20.27   0
   0   1  -8   40.80   15.82   0
   0  -1  -8   45.17   15.68   0
   1  -1   8   99.38   19.75   0
   1   1   8   68.65   16.37   0
  -1   1  -8   73.82   19.19   0
  -1  -1  -8   73.69   15.58   0
   2  -1   8   31.01   18.17   0
   2   1   8   22.86   18.23   0
  -2   1  -8   40.18   21.96   0
  -2  -1  -8   10.67   17.78   0
   3  -1   8   72.90   18.20   0
   3   1   8   52.87   18.35   0
  -3   1  -8   90.54   18.08   0
  -3  -1  -8   91.20   21.82   0
  -8   2   8   32.77   20.09   0
  -7   2   8   79.64   23.65   0
  -6   2   8  332.81   19.00   0
  -6  -2   8  511.66   28.10   0
  -5  -2   8  635.58   25.24   0
  -5   2   8  404.57   22.38   0
   4  -2  -8  137.88   19.92   0
  -4  -2   8  124.46   17.60   0
  -4   2   8  119.04   20.65   0
   4   2  -8  112.51   20.27   0
  -3  -2   8  247.89   20.45   0
   3   2  -8  243.91   21.62   0
  -3   2   8  220.85   21.35   0
   3  -2  -8  229.42   17.00   0
  -2  -2   8  537.45   19.01   0
   2  -2  -8  570.48   18.42   0
  -2   2   8  600.91   22.80   0
   2   2  -8  560.95   24.04   0
  -1  -2   8  177.29   16.78   0
   1  -2  -8  194.82   19.92   0
  -1   2   8  142.97   17.08   0
   1   2  -8  173.91   20.48   0
   0  -2   8   55.15   19.32   0
   0   2  -8   32.00   15.57   0
   0   2   8   45.53   16.39   0
   0  -2  -8   38.35   15.65   0
   1  -2   8  102.74   16.03   0
  -1   2  -8   92.78   15.88   0
   1   2   8  104.48   16.71   0
  -1  -2  -8   98.39   15.84   0
  -2   2  -8  110.13   18.66   0
   2   2   8   96.34   19.57   0
  -2  -2  -8  140.72   18.35   0
   2  -2   8  139.35   19.02   0
  -3   2  -8  142.66   18.44   0
   3   2   8  147.12   18.81   0
  -3  -2  -8  107.68   18.10   0
   3  -2   8   74.42   23.33   0
  -8   3   8   39.85   20.83   0
  -7   3   8   46.17   18.36   0
  -6   3   8   16.83   15.37   0
  -5   3   8   27.84   19.17   0
  -5  -3   8    8.21   20.69   0
   4  -3  -8   94.00   15.60   0
  -4   3   8  120.41   20.16   0
   4   3  -8   90.33   22.95   0
  -4  -3   8  103.46   19.55   0
   3   3  -8  150.93   20.47   0
   3  -3  -8  165.39   19.74   0
  -3   3   8  135.24   17.05   0
  -3  -3   8  132.74   19.30   0
  -2   3   8   -1.57   16.65   0
   2  -3  -8   35.32   19.01   0
   2   3  -8   16.52   19.39   0
  -2  -3   8   -7.11   19.92   0
   1  -3  -8   14.26   18.77   0
   1   3  -8  -13.28   19.54   0
  -1   3   8   16.77   16.15   0
  -1  -3   8   -1.18   16.00   0
   0   3  -8   12.90   18.54   0
   0   3   8   -0.98   15.90   0
   0  -3   8   -6.21   19.69   0
   0  -3  -8  -19.52   15.12   0
  -1   3  -8   13.57   16.63   0
   1   3   8   16.04   15.84   0
  -1  -3  -8   15.18   19.39   0
   1  -3   8   19.50   20.78   0
  -2   3  -8    4.81   18.12   0
   2   3   8    9.01   18.89   0
  -2  -3  -8   16.16   21.76   0
   2  -3   8  -18.31   19.39   0
  -7   4   8   63.09   22.73   0
  -6   4   8  198.90   20.43   0
  -5   4   8  151.71   20.50   0
   4  -4  -8   -6.08   15.31   0
   4   4  -8  -10.07   24.10   0
  -4   4   8   18.07   15.54   0
  -4  -4   8    9.70   20.41   0
   3  -4  -8   50.49   15.09   0
  -3   4   8   31.82   16.08   0
  -3  -4   8   22.93   18.98   0
   3   4  -8   34.44   21.69   0
   2   4  -8  442.84   26.80   0
  -2   4   8  418.78   18.77   0
  -2  -4   8  577.86   22.90   0
   2  -4  -8  690.39   21.95   0
   1   4  -8  482.78   24.31   0
   1  -4  -8  738.78   21.96   0
  -1   4   8  623.97   18.81   0
  -1  -4   8  655.65   23.94   0
   0   4  -8   67.83   19.75   0
   0  -4  -8   85.51   15.45   0
   0   4   8   91.60   16.35   0
   0  -4   8   94.75   16.72   0
  -1   4  -8   38.27   18.35   0
   1   4   8   44.82   19.25   0
   1  -4   8   43.16   23.64   0
  -1  -4  -8   31.40   17.79   0
   2   4   8  157.33   24.29   0
  -2  -4  -8  185.45   18.76   0
   2  -4   8  252.19   19.66   0
  -2   4  -8  174.20   23.14   0
  -7   5   8   58.55   18.36   0
  -6   5   8   87.76   18.66   0
  -5   5   8   36.74   23.16   0
   4  -5  -8   26.35   15.25   0
   4   5  -8   19.13   24.21   0
  -4   5   8   26.89   19.19   0
  -3  -5   8   37.84   16.39   0
  -3   5   8   43.23   16.00   0
   3   5  -8   49.08   21.66   0
   3  -5  -8   54.97   15.34   0
   2  -5  -8   36.88   14.82   0
   2   5  -8  -15.24   21.62   0
  -2   5   8  -12.01   16.06   0
  -2  -5   8    6.19   16.78   0
   1   5  -8   81.20   22.31   0
  -1   5   8  148.07   18.20   0
   1  -5  -8  153.92   21.54   0
  -1  -5   8  128.30   22.46   0
   0   5  -8   82.88   22.52   0
   0  -5  -8    3.78   17.95   0
   0   5   8   18.45   19.15   0
   0  -5   8   52.04   18.99   0
  -1  -5  -8   45.77   17.62   0
   1   5   8   74.74   18.89   0
   1  -5   8   68.64   23.44   0
  -1   5  -8   50.06   18.31   0
  -6   6   8    0.55   17.97   0
  -5   6   8   19.67   17.99   0
   4   6  -8  205.84   35.98   0
  -4   6   8  194.77   19.76   0
   3  -6  -8  369.60   23.17   0
   3   6  -8  276.86   32.29   0
  -3   6   8  343.80   24.40   0
   2   6  -8   67.05   25.74   0
   2  -6  -8   97.32   17.72   0
  -2   6   8   70.62   18.65   0
   1   6  -8  143.55   23.86   0
  -1   6   8  170.58   19.75   0
  -1  -6   8  193.91   22.42   0
   1  -6  -8  159.41   18.58   0
   0   6   8  522.16   21.24   0
   0  -6  -8  501.93   19.28   0
   0  -6   8  553.55   26.06   0
   0   6  -8  396.26   25.73   0
  -4   7   8   38.14   18.48   0
   3   7  -8    8.22   27.95   0
   3  -7  -8   -9.98   17.63   0
  -3   7   8    8.03   22.62   0
   2   7  -8   30.03   25.33   0
  -2   7   8   31.98   18.50   0
   2  -7  -8    5.27   17.44   0
  -5   0   9  -11.83   22.88   0
  -4   0   9    0.70   21.07   0
   4   0  -9  -36.94   21.77   0
  -3   0   9   -6.87   22.63   0
   3   0  -9   -5.88   22.18   0
  -2   0   9   14.96   22.30   0
   2   0  -9   -3.81   17.87   0
  -1   0   9   -8.33   21.83   0
   1   0  -9   13.31   17.32   0
  -4  -1   9  151.07   20.39   0
  -4   1   9  174.43   23.94   0
   4   1  -9  152.54   23.00   0
   4  -1  -9  159.11   22.82   0
  -3  -1   9  296.61   22.91   0
  -3   1   9  262.42   20.46   0
   3   1  -9  270.28   24.29   0
   3  -1  -9  323.31   23.88   0
   2   1  -9  217.71   23.26   0
  -2  -1   9  233.68   22.89   0
  -2   1   9  175.78   20.00   0
   2  -1  -9  138.16   23.05   0
  -4  -2   9    1.32   21.93   0
   4  -2  -9   -3.42   17.95   0
   4   2  -9   -3.97   21.49   0
  -4   2   9  -32.91   22.88   0
  -3  -2   9  112.32   20.03   0
   3  -2  -9  119.00   22.38   0
   3   2  -9   98.93   22.64   0
  -3   2   9   75.07   19.52   0
  -2  -2   9   -3.08   21.55   0
  -2   2   9  -22.42   23.14   0
   2  -2  -9  -10.84   17.76   0
   2   2  -9    2.06   21.58   0
;
_shelx_hkl_checksum     41064
_shelx_res_file
;
TITL Ni(NCS)2(4-cyanopyridine)2(H2O)2 in P2(1)/c
    jw1258.res
    created by SHELXL-2016/6 at 10:42:58 on 19-Mar-2026
CELL 0.71073  10.6984  12.2068   7.3974  90.000 103.500  90.000
ZERR    2.00   0.0011   0.0010   0.0007   0.000   0.012   0.000
LATT  1
SYMM -X, 0.5+Y, 0.5-Z
SFAC C H N S NI O
UNIT 28 24 12 4 2 4
TEMP -73
L.S. 10
ACTA
BOND $H
HTAB
EQIV $2 -x+2, y-1/2, -z+3/2
HTAB C11 N12_$2
EQIV $3 -x+1, y-1/2, -z+3/2
HTAB O1 S1_$3
EQIV $4 -x+1, -y+1, -z+2
HTAB O1 S1_$4
OMIT -5   0   4
WGHT    0.110300
FVAR       1.04137
NI1   5    0.500000    0.500000    0.500000    10.50000    0.02508    0.01305 =
         0.02551   -0.00136    0.00627    0.00102
N1    3    0.411568    0.561458    0.693545    11.00000    0.04001    0.02273 =
         0.03607   -0.00420    0.01306   -0.00365
C1    1    0.343346    0.603901    0.773132    11.00000    0.03065    0.01842 =
         0.02073   -0.00138    0.00854   -0.00585
S1    4    0.246641    0.661177    0.885867    11.00000    0.03378    0.04165 =
         0.03416   -0.00289    0.01354    0.00449
N11   3    0.643683    0.620903    0.572415    11.00000    0.02546    0.01635 =
         0.03422   -0.00230    0.00361    0.00053
C11   1    0.768015    0.593035    0.606407    11.00000    0.03154    0.01795 =
         0.04610   -0.00204    0.00602    0.00232
AFIX  43
H11   2    0.788824    0.517784    0.598705    11.00000   -1.20000
AFIX   0
C12   1    0.867817    0.667340    0.652034    11.00000    0.02839    0.02907 =
         0.05332   -0.00358    0.00068   -0.00043
AFIX  43
H12   2    0.954934    0.644175    0.676692    11.00000   -1.20000
AFIX   0
C13   1    0.836087    0.776628    0.660431    11.00000    0.03785    0.02571 =
         0.05206   -0.00713    0.00274   -0.01022
C14   1    0.709028    0.807485    0.625670    11.00000    0.04268    0.01681 =
         0.05102   -0.00874    0.00689    0.00009
AFIX  43
H14   2    0.686068    0.882410    0.630713    11.00000   -1.20000
AFIX   0
C15   1    0.615488    0.727470    0.583304    11.00000    0.03032    0.01941 =
         0.04117   -0.00465    0.00782    0.00304
AFIX  43
H15   2    0.527780    0.748690    0.561004    11.00000   -1.20000
AFIX   0
C16   1    0.937661    0.857154    0.706871    11.00000    0.04374    0.03329 =
         0.09763   -0.01156    0.00673   -0.00714
N12   3    1.017121    0.919293    0.747736    11.00000    0.05666    0.05218 =
         0.17569   -0.02079    0.00281   -0.02765
O1    6    0.608543    0.390351    0.689331    11.00000    0.04704    0.02368 =
         0.03110   -0.00005    0.00170    0.00926
AFIX   3
H1O1  2    0.654313    0.339361    0.663891    11.00000   -1.50000
H2O1  2    0.639203    0.397151    0.804131    11.00000   -1.50000
AFIX   0
HKLF 4
REM  Ni(NCS)2(4-cyanopyridine)2(H2O)2 in P2(1)/c
REM R1 =  0.0545 for    1464 Fo > 4sig(Fo)  and  0.0695 for all    1830 data
REM    115 parameters refined using      0 restraints
END
WGHT      0.1102      0.0000
REM Instructions for potential hydrogen bonds
HTAB C11 N12_$2
HTAB O1 S1_$3
HTAB O1 S1_$4
REM Highest difference peak  1.244,  deepest hole -1.086,  1-sigma level  0.139
Q1    1   0.4149  0.5034  0.4461  11.00000  0.05    1.24
Q2    1   0.3242  0.6713  0.9397  11.00000  0.05    0.60
Q3    1   0.3428  0.5890  0.6603  11.00000  0.05    0.46
Q4    1   0.5076  0.5978  0.4993  11.00000  0.05    0.44
Q5    1   0.6782  0.3765  0.7268  11.00000  0.05    0.40
Q6    1   0.7105  0.4456  0.7558  11.00000  0.05    0.39
Q7    1   0.6698  0.7770  0.5813  11.00000  0.05    0.37
Q8    1   0.1648  0.6290  0.8297  11.00000  0.05    0.37
Q9    1   0.1999  0.6035  0.8621  11.00000  0.05    0.36
Q10   1   0.8191  0.6389  0.6164  11.00000  0.05    0.36
Q11   1   0.1581  0.6817  0.8227  11.00000  0.05    0.36
Q12   1   0.1440  0.6508  0.8135  11.00000  0.05    0.35
Q13   1   0.4632  0.6215  0.8560  11.00000  0.05    0.35
Q14   1   0.4244  0.6771  0.8314  11.00000  0.05    0.33
Q15   1   0.5156  0.5132  0.8660  11.00000  0.05    0.33
Q16   1   0.5803  0.3347  0.9406  11.00000  0.05    0.32
Q17   1   0.4977  0.5410  0.7982  11.00000  0.05    0.31
Q18   1   0.5803  0.9148  0.3870  11.00000  0.05    0.31
Q19   1   0.5658  0.3607  0.9139  11.00000  0.05    0.29
Q20   1   0.5453  0.3858  0.8871  11.00000  0.05    0.29
;
_shelx_res_checksum     1120
