# Supplementary material for: Synthesis, crystal structure and thermal properties of di­aqua­bis­(4-cyano­pyridine)­dithiocyanato­nickel(II)
Source: Acta Crystallogr E Crystallogr Commun. 2026 Apr 10;82(Pt 5):441–5. doi: 10.1107/S2056989026003373 (PMC13148219; doi:10.1107/S2056989026003373)
Supplement: Supplementary file 2 [file e-82-00441-Isup2.hkl]

data_I                                                                          
_shelx_title ' Ni(NCS)2(4-cyanopyridine)2(H2O)2 in P2(1)/c'                     
_shelx_refln_list_code          4                                               
_shelx_F_calc_maximum       96.64                                               
_exptl_crystal_F_000       428.00                                               
_reflns_d_resolution_high  0.8110                                               
                                                                                
loop_                                                                           
 _space_group_symop_operation_xyz                                               
 'x, y, z'                                                                      
 '-x, y+1/2, -z+1/2'                                                            
 '-x, -y, -z'                                                                   
 'x, -y-1/2, z-1/2'                                                             
                                                                                
_cell_length_a    10.6984                                                       
_cell_length_b    12.2068                                                       
_cell_length_c     7.3974                                                       
_cell_angle_alpha  90.000                                                       
_cell_angle_beta  103.500                                                       
_cell_angle_gamma  90.000                                                       
                                                                                
_shelx_F_squared_multiplier     1.000                                           
                                                                                
loop_                                                                           
 _refln_index_h                                                                 
 _refln_index_k                                                                 
 _refln_index_l                                                                 
 _refln_F_squared_calc                                                          
 _refln_F_squared_meas                                                          
 _refln_F_squared_sigma                                                         
 _refln_observed_status                                                         
   2   0   0        124.93         94.68        11.84 o                         
   3   0   0        212.46        173.47        10.62 o                         
   4   0   0        900.72        692.60        20.30 o                         
   5   0   0         27.55         45.93        11.89 o                         
   6   0   0         39.44         41.44         9.58 o                         
   7   0   0       1290.33       1229.53        21.20 o                         
   8   0   0       3753.53       3506.33        17.54 o                         
   9   0   0        643.98        633.58        12.28 o                         
  10   0   0          4.09          7.60        11.60 o                         
  11   0   0        486.97        577.33        23.13 o                         
  12   0   0        478.23        506.09        12.95 o                         
   1   1   0        366.84        260.74        10.37 o                         
   2   1   0       1418.15       1155.21        24.90 o                         
   3   1   0       1292.00       1031.54        16.85 o                         
   4   1   0         95.63         82.72         6.58 o                         
   5   1   0       1455.42       1495.17        15.02 o                         
   6   1   0        113.53         96.22         7.10 o                         
   7   1   0        522.69        528.90        11.82 o                         
   8   1   0         27.93         18.38         7.19 o                         
   9   1   0         76.79         79.93         9.27 o                         
  10   1   0        101.05        103.84         7.34 o                         
  11   1   0        109.61        118.72         8.40 o                         
  12   1   0          5.52         50.70        47.79 o                         
   0   2   0         53.30         65.49        15.79 o                         
   1   2   0       3709.35       3336.64        26.45 o                         
   2   2   0       8402.50       7039.63        48.88 o                         
   3   2   0        673.87        730.89       168.44 o                         
   4   2   0       1705.39       1581.51        24.47 o                         
   5   2   0        370.23        293.83         7.65 o                         
   6   2   0       1259.56        989.70        14.67 o                         
   7   2   0       1001.89        948.55        10.36 o                         
   8   2   0        236.43        222.18         6.41 o                         
   9   2   0         81.61         75.73         7.18 o                         
  10   2   0        639.20        672.29        19.43 o                         
  11   2   0        237.70        258.59         9.41 o                         
  12   2   0        159.65        170.45        10.67 o                         
   1   3   0       1983.53       1978.91        19.96 o                         
   2   3   0       2326.63       2081.10        18.40 o                         
   3   3   0       2136.45       1916.06        25.54 o                         
   4   3   0        284.05        285.03         9.94 o                         
   5   3   0        156.03        162.55         8.26 o                         
   6   3   0         65.94         58.83         7.61 o                         
   7   3   0         22.11         30.20         7.78 o                         
   8   3   0        535.94        494.97        16.01 o                         
   9   3   0          4.66         -7.85         7.85 o                         
  10   3   0          3.81         -9.73         9.73 o                         
  11   3   0         25.56          5.92         9.16 o                         
  12   3   0          1.79         -1.52        10.79 o                         
   0   4   0       2768.76       2852.01        26.06 o                         
   1   4   0       1758.85       1714.20        54.06 o                         
   2   4   0       4169.61       3826.95        27.71 o                         
   3   4   0       6915.14       6978.60       122.14 o                         
   4   4   0       1136.67       1109.83        11.53 o                         
   5   4   0       1652.15       1495.12        28.89 o                         
   6   4   0       2159.32       2085.18        35.68 o                         
   7   4   0         30.72         29.90         7.74 o                         
   8   4   0         24.91         28.67         9.25 o                         
   9   4   0        844.81        841.63         9.90 o                         
  10   4   0       1067.05       1059.89        16.98 o                         
  11   4   0         74.67         77.48         9.70 o                         
  12   4   0         35.22         33.02        10.56 o                         
   1   5   0        721.82        685.41        12.35 o                         
   2   5   0         13.01         11.65         9.81 o                         
   3   5   0       2564.98       2638.08        86.27 o                         
   4   5   0        318.18        344.36         9.03 o                         
   5   5   0        322.69        311.72         8.56 o                         
   6   5   0         27.38         21.66         8.09 o                         
   7   5   0        407.75        393.56        30.73 o                         
   8   5   0         20.89          5.77         8.48 o                         
   9   5   0        205.88        216.46        17.46 o                         
  10   5   0          7.67          2.64        10.84 o                         
  11   5   0         59.02         74.61         8.89 o                         
  12   5   0         21.52         33.81        10.16 o                         
   0   6   0        969.84        916.60        17.44 o                         
   1   6   0        210.43        153.14        17.69 o                         
   2   6   0          6.12          9.78        13.59 o                         
   3   6   0       3077.81       3178.76        28.75 o                         
   4   6   0       4042.77       3952.30        70.79 o                         
   5   6   0       3511.77       3596.75        30.98 o                         
   6   6   0         26.44         26.51         7.36 o                         
   7   6   0        370.06        355.14        11.15 o                         
   8   6   0        723.71        781.97         9.86 o                         
   9   6   0        259.71        282.35         9.03 o                         
  10   6   0          5.62          9.78         9.33 o                         
  11   6   0        243.79        263.05        10.02 o                         
   1   7   0        195.42        207.03         9.82 o                         
   2   7   0          5.45         -3.88         9.85 o                         
   3   7   0        686.58        704.09        12.56 o                         
   4   7   0        144.70        150.28         8.26 o                         
   5   7   0        374.06        378.24         9.26 o                         
   6   7   0         61.95         56.56         8.76 o                         
   7   7   0        248.53        236.56         9.08 o                         
   8   7   0         72.44         44.21        25.73 o                         
   9   7   0         92.93        103.66         9.24 o                         
  10   7   0          1.71          8.07         8.56 o                         
  11   7   0        139.44        177.47        10.54 o                         
   0   8   0       1226.92       1387.08        17.55 o                         
   1   8   0       1778.27       1934.87        14.17 o                         
   2   8   0       1332.27       1360.54        19.81 o                         
   3   8   0        439.45        450.11        10.74 o                         
   4   8   0         22.05         20.31         7.17 o                         
   5   8   0        442.86        444.78        11.95 o                         
   6   8   0        982.01       1042.02        30.57 o                         
   7   8   0       1732.40       1850.81        44.61 o                         
   8   8   0        279.72        269.37        12.57 o                         
   9   8   0        288.28        337.22        10.17 o                         
  10   8   0         57.15         62.48         9.30 o                         
   1   9   0         30.63         26.35        11.42 o                         
   2   9   0         27.01         48.18        11.00 o                         
   3   9   0        839.39        847.69        17.51 o                         
   4   9   0         47.50         49.10         8.29 o                         
   5   9   0        112.46        116.32         8.58 o                         
   6   9   0        113.07        117.60         8.94 o                         
   7   9   0         60.01        713.32       342.32 o                         
   8   9   0          0.74         -5.34         8.72 o                         
   9   9   0          8.28          8.51         9.43 o                         
  10   9   0         17.09         19.48        10.42 o                         
   0  10   0        733.09        790.32        17.58 o                         
   1  10   0       1291.17       1428.88        13.44 o                         
   2  10   0        507.46        520.36        12.71 o                         
   3  10   0        131.58        143.12        11.56 o                         
   4  10   0        162.14        177.77        14.39 o                         
   5  10   0        430.54        441.96         8.89 o                         
   6  10   0       1139.21       1139.35        22.88 o                         
   7  10   0        443.27        454.51        16.52 o                         
   8  10   0        120.37        122.35         8.75 o                         
   9  10   0        171.38        175.34        10.85 o                         
   1  11   0        296.82        321.05        10.54 o                         
   2  11   0         21.73         16.52        12.03 o                         
   3  11   0        415.84        455.43        11.72 o                         
   4  11   0          8.81         -2.24        10.08 o                         
   5  11   0        243.43        243.76        10.49 o                         
   6  11   0          1.72         -7.77         9.68 o                         
   7  11   0         61.34         62.97         9.60 o                         
   8  11   0          1.27         -0.11        10.40 o                         
   0  12   0        923.38       1003.14        19.03 o                         
   1  12   0        104.15        106.18         9.65 o                         
   2  12   0        105.21        119.96        10.40 o                         
   3  12   0        697.61        701.22        12.91 o                         
   4  12   0       1333.99       1492.59        42.61 o                         
   5  12   0        293.10        301.27        11.53 o                         
   6  12   0         35.46         18.91        11.43 o                         
   7  12   0        130.18        129.44        11.30 o                         
   1  13   0         55.88         60.12        13.39 o                         
   2  13   0         24.18          7.51        21.77 o                         
   3  13   0          0.58          4.61        11.64 o                         
   4  13   0         89.48         94.86         9.82 o                         
   5  13   0          4.32         -6.19        11.33 o                         
   6  13   0         55.75         51.80        10.09 o                         
   0  14   0        156.88        127.45        15.42 o                         
   1  14   0         88.78         94.92        10.54 o                         
   2  14   0        542.39        562.88        11.97 o                         
   3  14   0        433.69        471.19        14.45 o                         
   4  14   0        362.91        356.74        10.55 o                         
   1  15   0          0.31          9.08        11.98 o                         
 -13   1   1         53.27         42.40        14.38 o                         
 -12   1   1         57.06         70.43        11.39 o                         
 -11   1   1        798.18        870.50        14.21 o                         
 -10   1   1        505.60        510.82         9.49 o                         
  -9   1   1        624.26        619.46        11.11 o                         
  -8   1   1        568.57        527.87        12.21 o                         
  -7   1   1       1291.69       1208.52        10.97 o                         
  -6   1   1        889.66        792.27        19.82 o                         
  -5   1   1         41.61         32.52         9.05 o                         
  -4   1   1        263.41        208.87         8.68 o                         
  -3   1   1       2951.79       2564.89        98.18 o                         
  -2   1   1       3005.74       2395.56        57.58 o                         
  -1   1   1       3441.59       2956.92        36.98 o                         
   1   1   1       6956.12       5807.87        42.43 o                         
   2   1   1       4546.55       3810.27        67.75 o                         
   3   1   1        753.04        634.32        21.88 o                         
   4   1   1         46.37         34.65         7.22 o                         
   5   1   1       1179.60        946.21        21.77 o                         
   6   1   1       2026.94       1746.32       102.08 o                         
   7   1   1        930.03        900.47        26.32 o                         
   8   1   1        672.32        673.46         8.38 o                         
   9   1   1        179.54        178.39         7.58 o                         
  10   1   1        398.58        382.07        10.39 o                         
  11   1   1         12.69          5.53         7.82 o                         
  12   1   1         49.43         54.93         9.07 o                         
 -12   2   1         72.40         80.39         9.77 o                         
 -11   2   1        297.41        330.23        22.52 o                         
 -10   2   1        128.95        134.47         8.44 o                         
  -9   2   1       1904.57       1904.80        24.89 o                         
  -8   2   1          6.66          0.88         7.24 o                         
  -7   2   1        814.07        740.02        11.59 o                         
  -6   2   1          5.62          6.99         8.47 o                         
  -5   2   1         46.84         34.91         9.12 o                         
  -4   2   1         14.31          5.14        10.11 o                         
  -3   2   1       3191.46       2779.12        27.68 o                         
  -1   2   1        656.63        572.32        35.79 o                         
   0   2   1        544.43        530.02        57.02 o                         
   1   2   1       6423.73       6035.07       342.55 o                         
   2   2   1       3471.62       2987.34        94.89 o                         
   3   2   1        144.24        114.73         6.53 o                         
   4   2   1         45.80         40.60         7.11 o                         
   5   2   1        182.73        137.45         6.93 o                         
   6   2   1        468.47        417.20         9.37 o                         
   7   2   1        120.04        105.92         6.35 o                         
   8   2   1       1000.93       1029.32        15.69 o                         
   9   2   1         49.37         52.76         6.85 o                         
  10   2   1        456.97        467.53         7.44 o                         
  11   2   1         26.96         14.31        13.07 o                         
  12   2   1         51.32         44.52         8.93 o                         
 -12   3   1        535.01        560.20        28.39 o                         
 -11   3   1         14.49         25.37         9.18 o                         
 -10   3   1        168.19       1259.36       661.30 o                         
  -9   3   1        755.20        687.63        17.37 o                         
  -8   3   1       1111.28       1007.84        22.48 o                         
  -7   3   1        545.73        491.80        28.76 o                         
  -6   3   1         94.59         79.54         9.08 o                         
  -5   3   1       5437.59       5330.47       223.77 o                         
  -4   3   1       4861.59       4215.44        59.16 o                         
  -3   3   1          5.53         15.88         9.98 o                         
  -2   3   1        192.79        187.28        13.02 o                         
  -1   3   1       4407.83       4303.73        31.33 o                         
   0   3   1       5271.18       5084.91       200.85 o                         
   1   3   1        144.62        120.49         8.98 o                         
   2   3   1        570.94        489.46        18.93 o                         
   3   3   1       8592.49       7949.62       110.74 o                         
   4   3   1       9339.40       8605.19       192.46 o                         
   5   3   1         92.88         83.27         6.67 o                         
   6   3   1         55.82         42.84         6.87 o                         
   7   3   1        483.42        451.94         7.07 o                         
   8   3   1        408.04        388.54        10.51 o                         
   9   3   1        215.92        214.77         8.70 o                         
  10   3   1         28.75         33.16         7.62 o                         
  11   3   1        636.20        706.45        40.74 o                         
  12   3   1        358.99        387.64        25.35 o                         
 -12   4   1          3.40        -10.48        11.06 o                         
 -11   4   1         22.83         18.47        10.38 o                         
 -10   4   1          8.07          6.33         8.16 o                         
  -9   4   1        229.54        217.99         9.40 o                         
  -8   4   1        698.39        688.53        23.40 o                         
  -7   4   1        390.43        345.98         9.47 o                         
  -6   4   1          0.24         -2.89         7.96 o                         
  -5   4   1        248.00        194.64        11.97 o                         
  -4   4   1         70.08         62.44        12.80 o                         
  -3   4   1         31.08         42.78        11.83 o                         
  -2   4   1          4.67          4.32        12.16 o                         
  -1   4   1       1562.30       1531.33        14.86 o                         
   0   4   1         13.57        -19.23        33.02 o                         
   1   4   1        118.55        142.82         7.86 o                         
   2   4   1         68.48         73.78         8.37 o                         
   3   4   1          3.75          5.01         8.30 o                         
   4   4   1        633.10        571.67         9.06 o                         
   5   4   1         22.63         19.62         7.59 o                         
   6   4   1         47.51         50.48         6.28 o                         
   7   4   1        446.52        410.44        11.41 o                         
   8   4   1        377.64        367.96         8.66 o                         
   9   4   1         27.70         25.78         7.91 o                         
  10   4   1         49.04         55.31        12.04 o                         
  11   4   1         15.61         17.09         9.86 o                         
 -12   5   1         51.79         36.89        12.94 o                         
 -11   5   1        162.85        165.51         9.20 o                         
 -10   5   1        344.72        356.23        13.92 o                         
  -9   5   1        187.71        185.61         9.54 o                         
  -8   5   1        666.11        679.98        20.55 o                         
  -7   5   1        849.98        798.29        23.84 o                         
  -6   5   1       1938.17       1837.48        68.41 o                         
  -5   5   1        485.48        414.71        12.96 o                         
  -4   5   1        398.34        371.91        32.21 o                         
  -3   5   1       3307.61       3421.76       101.45 o                         
  -2   5   1       4010.19       4316.91        82.00 o                         
  -1   5   1         45.43         45.15        10.29 o                         
   0   5   1         28.16         28.33         9.94 o                         
   1   5   1       3313.56       3396.68        46.93 o                         
   2   5   1       4322.56       4385.92        19.16 o                         
   3   5   1       1004.02        953.55        10.28 o                         
   4   5   1        757.78        706.24         8.96 o                         
   5   5   1       2197.54       2150.93        47.69 o                         
   6   5   1        585.60        581.41        10.50 o                         
   7   5   1        232.02        243.17         9.29 o                         
   8   5   1         36.83         43.37         8.61 o                         
   9   5   1        466.11        468.51         8.34 o                         
  10   5   1        489.87        503.09        10.56 o                         
  11   5   1        242.79        249.96        10.54 o                         
 -12   6   1         40.07         30.97        10.79 o                         
 -11   6   1          1.14          1.91         9.22 o                         
 -10   6   1         34.17         44.95        10.49 o                         
  -9   6   1        202.95        192.31         8.85 o                         
  -8   6   1          5.82          5.89         8.74 o                         
  -7   6   1          1.47          0.54         9.44 o                         
  -6   6   1        378.65        375.31        11.09 o                         
  -5   6   1        237.81        229.07        11.74 o                         
  -4   6   1        329.55        346.78        12.19 o                         
  -3   6   1        221.30        241.20        17.14 o                         
  -2   6   1        898.56       1026.30        13.29 o                         
  -1   6   1       1005.01       1178.10        13.11 o                         
   0   6   1          0.68         17.36        13.78 o                         
   1   6   1         59.70         85.20         9.66 o                         
   2   6   1        538.05        580.52        16.92 o                         
   3   6   1        118.26        129.13         7.98 o                         
   4   6   1        111.48        109.75         8.37 o                         
   5   6   1         75.95         84.49         8.16 o                         
   6   6   1        392.94        406.60        21.64 o                         
   7   6   1         12.93         11.88         8.47 o                         
   8   6   1         38.10         37.97         7.50 o                         
   9   6   1         16.89         36.10         9.49 o                         
  10   6   1         78.37         88.52         8.51 o                         
  11   6   1        105.76        136.90         9.78 o                         
 -11   7   1         93.82         93.34        11.12 o                         
 -10   7   1        343.48        331.92        10.85 o                         
  -9   7   1         80.70         84.84         8.32 o                         
  -8   7   1          5.36         -1.84         8.50 o                         
  -7   7   1        569.21        621.32        23.89 o                         
  -6   7   1       3344.82       3162.82        83.83 o                         
  -5   7   1        202.04        189.43        11.25 o                         
  -4   7   1        733.39        745.05        13.11 o                         
  -3   7   1       2202.59       2121.62        21.75 o                         
  -2   7   1       2757.87       2820.26        35.33 o                         
  -1   7   1        912.32        989.15        12.75 o                         
   0   7   1        502.23        536.48        15.10 o                         
   1   7   1        952.66        873.83        11.19 o                         
   2   7   1        993.32        917.83        33.52 o                         
   3   7   1        286.46        296.71         7.70 o                         
   4   7   1         11.42         15.42         6.98 o                         
   5   7   1       3042.10       3042.53        27.88 o                         
   6   7   1       1083.05       1161.68        18.66 o                         
   7   7   1         92.42         94.19         8.37 o                         
   8   7   1        256.43        234.57         8.85 o                         
   9   7   1        579.46        645.77        10.26 o                         
  10   7   1        196.98        225.91         9.07 o                         
 -11   8   1         58.84         65.70        10.95 o                         
 -10   8   1          2.25         -0.54         9.32 o                         
  -9   8   1         19.29         11.32         9.08 o                         
  -8   8   1        209.28        211.27        11.83 o                         
  -7   8   1         53.06         60.33         8.76 o                         
  -6   8   1        204.06        207.15         9.77 o                         
  -5   8   1        236.21        227.22        17.82 o                         
  -4   8   1         31.79         31.95        14.82 o                         
  -3   8   1        578.03        635.07        11.46 o                         
  -2   8   1          0.44         14.52        11.05 o                         
  -1   8   1        482.59        543.28        11.29 o                         
   0   8   1        454.84        465.00        16.01 o                         
   1   8   1         41.85         35.59        12.77 o                         
   2   8   1        375.96        390.84        11.18 o                         
   3   8   1         17.54         15.96         7.26 o                         
   4   8   1        137.12        137.22         7.39 o                         
   5   8   1          5.89         12.17         8.31 o                         
   6   8   1          4.68         -3.89         7.85 o                         
   7   8   1        333.30        320.46         8.32 o                         
   8   8   1         43.68         55.60         9.39 o                         
   9   8   1         90.95        114.47         9.27 o                         
  10   8   1          8.40          1.98        10.07 o                         
 -10   9   1         61.32         86.04        19.55 o                         
  -9   9   1        297.39        307.59        11.17 o                         
  -8   9   1        735.94        722.34        22.64 o                         
  -7   9   1         81.38         76.23         8.53 o                         
  -6   9   1         67.47         65.91         8.72 o                         
  -5   9   1       1383.10       1443.50        22.62 o                         
  -4   9   1       1782.22       1922.82        76.71 o                         
  -3   9   1        225.79        233.29         9.23 o                         
  -2   9   1       1137.30       1236.35        12.38 o                         
  -1   9   1       3194.71       3418.02        68.10 o                         
   0   9   1       2761.64       2924.73        31.01 o                         
   1   9   1        499.83        523.51        14.04 o                         
   2   9   1         95.81         97.83         8.49 o                         
   3   9   1        164.37        170.36         8.12 o                         
   4   9   1        762.94        824.29        18.14 o                         
   5   9   1         52.87         55.72         8.38 o                         
   6   9   1        427.04        410.13         8.98 o                         
   7   9   1       2195.02       2198.59        41.78 o                         
   8   9   1       1060.26       1154.25        25.21 o                         
   9   9   1        139.06        169.64        10.01 o                         
  -9  10   1          0.38         15.37        12.23 o                         
  -8  10   1         25.65         30.63        14.23 o                         
  -7  10   1          0.03         16.56         9.65 o                         
  -6  10   1        356.82        349.99        10.98 o                         
  -5  10   1        175.54        161.11        17.09 o                         
  -4  10   1         33.66         40.46        11.10 o                         
  -3  10   1        770.03        812.29        12.23 o                         
  -2  10   1         84.50         86.90        11.56 o                         
  -1  10   1         26.36         16.12        19.84 o                         
   0  10   1        211.98        235.01        12.04 o                         
   1  10   1         16.34         10.75        12.01 o                         
   2  10   1        653.35        672.61        16.61 o                         
   3  10   1          8.76         13.08        12.72 o                         
   4  10   1          9.86         -7.93         8.09 o                         
   5  10   1         68.46         69.98         8.02 o                         
   6  10   1         43.32         52.51         8.90 o                         
   7  10   1         57.59         76.49        12.07 o                         
   8  10   1          0.02         -2.30         8.32 o                         
   9  10   1         47.70         55.44        11.08 o                         
  -8  11   1         76.89         96.54        13.26 o                         
  -7  11   1        328.83        329.97        11.33 o                         
  -6  11   1        226.54        247.48        10.67 o                         
  -5  11   1        537.94        520.07        22.62 o                         
  -4  11   1        949.99        969.88        42.78 o                         
  -3  11   1       1516.00       1553.36        52.48 o                         
  -2  11   1         80.16        102.78        14.61 o                         
  -1  11   1        247.83        233.35        10.35 o                         
   0  11   1        399.79        390.93        10.71 o                         
   1  11   1        101.66        130.37         9.94 o                         
   2  11   1       1201.95       1252.09        12.45 o                         
   3  11   1        662.45        668.47        37.97 o                         
   4  11   1        334.19        329.72         8.04 o                         
   5  11   1        168.62        186.23        10.17 o                         
   6  11   1        392.08        435.52         9.39 o                         
   7  11   1        175.08        193.65        16.98 o                         
   8  11   1        233.35        244.64        11.47 o                         
  -7  12   1          0.01         -5.17        12.70 o                         
  -6  12   1        142.13        176.20        14.17 o                         
  -5  12   1         68.15         62.15        12.05 o                         
  -4  12   1          2.26         10.76        12.07 o                         
  -3  12   1          0.05         -0.97        10.01 o                         
  -2  12   1         38.20         27.69        10.24 o                         
  -1  12   1         81.59         92.45        10.34 o                         
   0  12   1         17.92          7.78        10.27 o                         
   1  12   1        259.29        276.55        12.63 o                         
   2  12   1         34.79         39.11         8.41 o                         
   3  12   1         19.70         14.00         8.88 o                         
   4  12   1         12.33         27.67        10.69 o                         
   5  12   1         11.07         15.35        10.53 o                         
   6  12   1        146.25        140.87         9.47 o                         
   7  12   1        109.60        103.28        13.98 o                         
  -6  13   1        461.37        474.13        24.52 o                         
  -5  13   1        210.98        196.29        11.86 o                         
  -4  13   1         52.77         69.60        11.67 o                         
  -3  13   1        211.76        240.05        12.31 o                         
  -2  13   1        543.07        555.89        12.95 o                         
  -1  13   1        213.42        252.83        12.29 o                         
   0  13   1        180.55        183.15        12.25 o                         
   1  13   1        585.40        607.19        13.13 o                         
   2  13   1        439.74        480.46        13.65 o                         
   3  13   1        300.86        316.55        10.34 o                         
   4  13   1        379.65        357.07        20.12 o                         
   5  13   1        442.03        424.80        14.29 o                         
  -4  14   1         17.53         73.52        26.56 o                         
  -3  14   1         55.87         51.09        12.37 o                         
  -2  14   1        145.17        151.37        11.89 o                         
  -1  14   1        138.49        160.32        14.30 o                         
   0  14   1         70.67         76.76        14.65 o                         
   1  14   1        150.83        151.18        10.87 o                         
   2  14   1        111.29        110.51         9.97 o                         
   3  14   1         51.99         48.99         9.98 o                         
   4  14   1         70.36         64.07        10.66 o                         
 -13   0   2        167.49        148.44        20.85 o                         
 -12   0   2        288.39        304.84        19.41 o                         
 -11   0   2          5.20         18.38        17.47 o                         
 -10   0   2        285.39        267.77        17.34 o                         
  -9   0   2       2550.33       2519.05        23.77 o                         
  -8   0   2       1296.31       1246.17        19.76 o                         
  -7   0   2         51.16         56.07        14.59 o                         
  -6   0   2        188.97        165.83        17.28 o                         
  -5   0   2       4200.21       3949.46        34.30 o                         
  -4   0   2       2935.30       3116.25        34.28 o                         
  -3   0   2       1056.29       1395.58        27.51 o                         
  -2   0   2        361.19        470.70        24.47 o                         
   0   0   2        292.44        360.83        21.93 o                         
   1   0   2       5933.35       5026.77        72.33 o                         
   2   0   2         13.33         -0.70         9.48 o                         
   3   0   2       7232.47       6622.61       183.46 o                         
   4   0   2       3024.17       2849.30        19.60 o                         
   5   0   2       1182.40       1104.38        11.93 o                         
   6   0   2       1338.25       1273.85        35.94 o                         
   7   0   2       3193.90       2940.92       105.13 o                         
   8   0   2        575.54        569.26        13.45 o                         
   9   0   2        111.78        104.43         9.70 o                         
  10   0   2        112.04        159.66        27.40 o                         
  11   0   2        275.89        316.88        12.57 o                         
 -13   1   2          3.22          0.75        14.39 o                         
 -12   1   2        116.44        112.97        22.88 o                         
 -11   1   2         37.50         72.66        16.87 o                         
 -10   1   2        139.52        134.22        12.57 o                         
  -9   1   2         53.24         94.59        35.06 o                         
  -8   1   2        305.89        293.43        11.70 o                         
  -7   1   2         10.12         -8.83        13.56 o                         
  -6   1   2       1986.90       2050.93        49.79 o                         
  -5   1   2        401.21        350.54        13.30 o                         
  -4   1   2       2265.79       2451.01        39.38 o                         
  -3   1   2        385.27        526.81        13.59 o                         
  -2   1   2       1629.13       2357.04       151.77 o                         
  -1   1   2        528.83        786.64        73.04 o                         
   0   1   2       1439.32       1398.50       156.36 o                         
   1   1   2         99.25         93.70         7.39 o                         
   2   1   2       4309.90       3826.35        68.24 o                         
   3   1   2        321.72        320.47         8.40 o                         
   4   1   2       1296.51       1189.75        10.61 o                         
   5   1   2         43.94         33.83         6.62 o                         
   6   1   2        120.91        125.97         6.87 o                         
   7   1   2         97.66         90.04         6.54 o                         
   8   1   2         74.65         82.09         7.24 o                         
   9   1   2         76.53         80.34         6.78 o                         
  10   1   2         40.67         41.84         7.83 o                         
  11   1   2          8.41         -7.84         7.84 o                         
 -13   2   2         46.31         41.97        12.11 o                         
 -12   2   2         69.65         68.41        11.19 o                         
 -11   2   2        339.39        363.03        30.60 o                         
 -10   2   2        116.93        100.38        10.23 o                         
  -9   2   2        207.59        184.60        23.07 o                         
  -8   2   2       1038.07        971.97        16.92 o                         
  -7   2   2       1732.38       1622.64       156.69 o                         
  -6   2   2       1046.54        942.56        61.72 o                         
  -5   2   2       2148.66       2054.46       131.08 o                         
  -4   2   2       1328.45       1120.17        39.14 o                         
  -3   2   2       3687.51       4440.43        32.33 o                         
  -2   2   2        657.37        609.46        31.05 o                         
  -1   2   2        697.05        884.07       124.20 o                         
   0   2   2        510.51        464.03        46.35 o                         
   1   2   2       5194.98       4557.86        74.32 o                         
   2   2   2       1068.23        852.10        18.27 o                         
   3   2   2       3136.54       3177.23       103.72 o                         
   4   2   2       1729.45       1633.15        10.16 o                         
   5   2   2       2010.10       1592.47        64.91 o                         
   6   2   2       1273.54       1176.00        23.94 o                         
   7   2   2        243.41        234.32         6.71 o                         
   8   2   2         19.27         17.56         6.98 o                         
   9   2   2        503.33        540.14        17.72 o                         
  10   2   2        189.59        198.72         7.98 o                         
  11   2   2         97.39         93.88         8.27 o                         
 -12   3   2         25.57         19.52        25.52 o                         
 -11   3   2         29.68         33.25        16.35 o                         
 -10   3   2          1.65          7.80         8.48 o                         
  -9   3   2        253.10        240.71        10.11 o                         
  -8   3   2          0.90         -8.00         8.00 o                         
  -7   3   2         48.87         54.80         8.43 o                         
  -6   3   2         43.91         32.54         9.21 o                         
  -5   3   2        194.19        181.69        15.58 o                         
  -4   3   2        103.75        126.48        26.99 o                         
  -3   3   2        495.79        569.39        17.38 o                         
  -2   3   2       1021.24       1214.80       449.61 o                         
  -1   3   2       1788.09       1889.35       313.92 o                         
   0   3   2         80.79         78.47         6.25 o                         
   1   3   2        758.22        703.31        15.80 o                         
   2   3   2        907.88        903.88        26.37 o                         
   3   3   2        226.07        216.53         7.36 o                         
   4   3   2        185.00        187.63         6.95 o                         
   5   3   2         74.42         75.94         6.72 o                         
   6   3   2        256.01        262.11        11.56 o                         
   7   3   2         58.78         65.59         7.60 o                         
   8   3   2         16.84          8.47         7.26 o                         
   9   3   2         38.30         38.48         9.94 o                         
  10   3   2         46.77         67.26         7.58 o                         
  11   3   2          0.07         -9.51         9.51 o                         
 -12   4   2         76.05         76.39        11.75 o                         
 -11   4   2        779.56        727.47        11.64 o                         
 -10   4   2        784.05        755.63        20.59 o                         
  -9   4   2         67.64         89.96        15.25 o                         
  -8   4   2        104.50        101.95        11.07 o                         
  -7   4   2       2411.26       2312.54        42.91 o                         
  -6   4   2       1570.25       1404.31        41.74 o                         
  -5   4   2        109.76         90.48        14.25 o                         
  -4   4   2       1106.11        986.96        32.30 o                         
  -3   4   2        982.06        963.92        52.44 o                         
  -2   4   2       2230.18       2603.49       346.71 o                         
  -1   4   2          3.88          2.48         8.30 o                         
   0   4   2       4866.66       5043.00       158.96 o                         
   1   4   2       6994.67       6956.41       179.51 o                         
   2   4   2       4528.92       4357.24       126.32 o                         
   3   4   2         88.65         79.16         7.02 o                         
   4   4   2        190.59        153.09         6.89 o                         
   5   4   2       1420.97       1329.26        27.04 o                         
   6   4   2        155.98        139.46         9.37 o                         
   7   4   2         79.63         87.33         7.29 o                         
   8   4   2        742.79        786.70        13.32 o                         
   9   4   2       1011.52       1000.76        18.52 o                         
  10   4   2        101.46        111.04         7.63 o                         
  11   4   2         45.01         54.77        11.10 o                         
 -12   5   2         88.10         87.89        11.52 o                         
 -11   5   2         15.61         21.55         9.47 o                         
 -10   5   2         36.49         36.36         8.60 o                         
  -9   5   2          4.25          8.30         8.89 o                         
  -8   5   2        509.32        494.98        24.85 o                         
  -7   5   2         35.09         34.34         8.24 o                         
  -6   5   2        689.08        648.18        54.95 o                         
  -5   5   2       1552.75       1468.42       114.93 o                         
  -4   5   2        547.39        598.34        56.90 o                         
  -3   5   2         33.28         37.88        10.26 o                         
  -2   5   2        627.86        632.62        12.50 o                         
  -1   5   2         84.06         82.83         8.26 o                         
   0   5   2       1462.82       1517.36        11.98 o                         
   1   5   2        540.17        603.04        21.80 o                         
   2   5   2        907.32        846.22        12.72 o                         
   3   5   2        204.87        208.57         7.78 o                         
   4   5   2        471.30        433.62        11.70 o                         
   5   5   2         22.09         16.98         6.09 o                         
   6   5   2        629.82        591.14        10.46 o                         
   7   5   2         23.41         19.40         7.00 o                         
   8   5   2         84.50        113.77         7.64 o                         
   9   5   2          1.94         -6.91         9.09 o                         
  10   5   2         42.34         37.26         8.41 o                         
  11   5   2          9.59          5.56        10.33 o                         
 -12   6   2        290.03        307.43        11.39 o                         
 -11   6   2         10.05         20.37         9.50 o                         
 -10   6   2         97.47        107.07        10.28 o                         
  -9   6   2        686.97        685.28        16.90 o                         
  -8   6   2        425.35        401.28        16.15 o                         
  -7   6   2         16.79         12.32        10.06 o                         
  -6   6   2       1714.85       1625.14       160.16 o                         
  -5   6   2       1854.36       1598.28        28.15 o                         
  -4   6   2        689.50        685.62        64.44 o                         
  -3   6   2          3.12          8.52         9.57 o                         
  -2   6   2        626.34        623.97        12.12 o                         
  -1   6   2       4333.38       4850.34       408.37 o                         
   0   6   2       2927.23       2900.03        32.94 o                         
   1   6   2        341.79        354.17        10.56 o                         
   2   6   2       1998.58       1943.01        37.02 o                         
   3   6   2       1512.16       1432.46        20.53 o                         
   4   6   2       1106.46       1053.74        11.51 o                         
   5   6   2         30.08         24.30         7.21 o                         
   6   6   2        212.23        205.81         9.01 o                         
   7   6   2        784.30        795.76        18.65 o                         
   8   6   2        526.14        522.83         9.69 o                         
   9   6   2         29.14         28.14         8.80 o                         
  10   6   2        304.83        339.24        10.54 o                         
 -11   7   2          0.75          8.35        11.93 o                         
 -10   7   2        193.55        190.28        10.69 o                         
  -9   7   2        174.93        175.11         8.93 o                         
  -8   7   2         96.72        103.51         9.83 o                         
  -7   7   2        315.88        309.57        10.54 o                         
  -6   7   2          0.86         -2.89        12.28 o                         
  -5   7   2         11.51          9.51        17.18 o                         
  -4   7   2        887.58        898.07        51.81 o                         
  -3   7   2         43.07         55.51        10.48 o                         
  -2   7   2       1607.45       1698.40        33.47 o                         
  -1   7   2        462.58        474.78        14.62 o                         
   0   7   2        174.82        181.33         7.98 o                         
   1   7   2        359.55        374.44         7.93 o                         
   2   7   2         16.26         13.29         7.40 o                         
   3   7   2        104.21        105.59         7.18 o                         
   4   7   2        152.64        145.13         7.11 o                         
   5   7   2        153.67        166.65         8.68 o                         
   6   7   2        407.31        411.07         8.59 o                         
   7   7   2         98.27         95.35         7.66 o                         
   8   7   2        179.91        178.15        11.01 o                         
   9   7   2         17.33         19.85        10.99 o                         
  10   7   2        143.47        199.29        22.46 o                         
 -11   8   2         98.93         99.74        11.64 o                         
 -10   8   2        270.12        276.29        10.61 o                         
  -9   8   2        141.65        131.44        11.49 o                         
  -8   8   2        597.73        577.59        23.25 o                         
  -7   8   2        285.69        306.66        15.04 o                         
  -6   8   2         62.71         48.05        20.77 o                         
  -5   8   2         76.48         78.05        12.64 o                         
  -4   8   2       1060.37       1097.01        78.71 o                         
  -3   8   2       2559.95       2569.79        25.38 o                         
  -2   8   2       2450.78       2612.67        17.95 o                         
  -1   8   2       1264.84       1347.18        12.47 o                         
   0   8   2       1203.55       1221.45        39.63 o                         
   1   8   2        916.25        896.44        13.08 o                         
   2   8   2        260.90        254.68         7.93 o                         
   3   8   2          4.95         21.08         9.64 o                         
   4   8   2        354.54        387.46         9.37 o                         
   5   8   2        592.42        615.75         9.52 o                         
   6   8   2       1251.66       1263.65        40.80 o                         
   7   8   2        211.49        190.82         8.55 o                         
   8   8   2        286.67        326.88        21.79 o                         
   9   8   2        131.22        162.63        10.10 o                         
 -10   9   2         14.73         23.37        11.45 o                         
  -9   9   2         13.84          7.23        10.66 o                         
  -8   9   2         18.80          9.41        12.25 o                         
  -7   9   2         29.96         21.75         9.98 o                         
  -6   9   2         23.80         12.86        17.35 o                         
  -5   9   2         28.11         41.87        11.05 o                         
  -4   9   2        413.76        452.72        42.19 o                         
  -3   9   2          0.49         11.56         9.99 o                         
  -2   9   2        138.51        127.10         8.91 o                         
  -1   9   2         15.95         27.50         9.35 o                         
   0   9   2         94.79         97.59        13.83 o                         
   1   9   2         36.81         49.20         6.71 o                         
   2   9   2        357.33        363.24         8.97 o                         
   3   9   2         47.73         42.33         8.10 o                         
   4   9   2        103.13        105.05         7.91 o                         
   5   9   2         30.96         45.47         9.74 o                         
   6   9   2        146.87        151.15         8.13 o                         
   7   9   2         10.43         14.39        12.96 o                         
   8   9   2          0.00         -0.41         8.68 o                         
   9   9   2          1.02          0.05        12.08 o                         
  -9  10   2         32.99         36.96        13.85 o                         
  -8  10   2         70.02         74.08        12.22 o                         
  -7  10   2        369.74        374.48        17.61 o                         
  -6  10   2        155.02        171.81        26.43 o                         
  -5  10   2        163.53        191.01        21.85 o                         
  -4  10   2        625.03        685.60        35.26 o                         
  -3  10   2       1451.08       1471.30        22.08 o                         
  -2  10   2       1795.62       1864.60        24.32 o                         
  -1  10   2        383.91        401.57        11.11 o                         
   0  10   2        411.02        429.78        13.83 o                         
   1  10   2        263.66        269.68        11.36 o                         
   2  10   2        214.68        217.42         8.19 o                         
   3  10   2        437.22        436.60        26.83 o                         
   4  10   2        483.34        498.94         9.36 o                         
   5  10   2        719.39        727.82        18.60 o                         
   6  10   2        193.22        220.88         9.53 o                         
   7  10   2         53.43         58.68        14.09 o                         
   8  10   2        143.12        151.68        10.50 o                         
  -8  11   2          1.68         -2.71        10.98 o                         
  -7  11   2         36.30         34.71         9.24 o                         
  -6  11   2          4.48         -0.54        12.06 o                         
  -5  11   2         60.83         49.07        11.21 o                         
  -4  11   2        599.56        600.37        11.75 o                         
  -3  11   2         23.44         28.17         9.65 o                         
  -2  11   2        757.08        806.43        12.38 o                         
  -1  11   2        119.16        119.20        10.78 o                         
   0  11   2        116.86        117.53         9.85 o                         
   1  11   2         69.11         82.54         8.36 o                         
   2  11   2        263.20        250.14        10.00 o                         
   3  11   2          0.00         -8.27         8.27 o                         
   4  11   2        148.31        163.50         8.88 o                         
   5  11   2          3.84          0.72        12.13 o                         
   6  11   2         79.25         96.33        12.12 o                         
   7  11   2         18.87         12.52        10.98 o                         
  -7  12   2          5.24          1.26        10.60 o                         
  -6  12   2        168.31        159.14        12.73 o                         
  -5  12   2        928.31        984.02        48.18 o                         
  -4  12   2        607.93        583.75        35.08 o                         
  -3  12   2         73.61         89.98        17.66 o                         
  -2  12   2         60.25         65.91        10.35 o                         
  -1  12   2        957.60        983.93        11.69 o                         
   0  12   2        340.07        348.39         8.58 o                         
   1  12   2        156.52        157.74         9.41 o                         
   2  12   2        584.75        579.77        13.16 o                         
   3  12   2       1191.91       1273.10        56.91 o                         
   4  12   2        247.74        264.52         9.38 o                         
   5  12   2         19.54         12.12        12.48 o                         
   6  12   2         29.71         36.25        10.18 o                         
  -6  13   2         37.74         39.11        13.53 o                         
  -5  13   2         16.54         36.79        14.57 o                         
  -4  13   2         37.16         12.23        23.86 o                         
  -3  13   2         46.76         42.59        17.01 o                         
  -2  13   2          2.69        -10.45        10.64 o                         
  -1  13   2         67.77         54.84        13.18 o                         
   0  13   2        110.58        133.27         9.38 o                         
   1  13   2          7.79          6.54         9.12 o                         
   2  13   2          0.15         17.54        12.91 o                         
   3  13   2         28.21         26.95        27.35 o                         
   4  13   2         11.71         -1.12        13.37 o                         
   5  13   2         11.59         14.38        10.15 o                         
  -4  14   2        120.18        222.35        62.46 o                         
  -3  14   2        135.14        161.80        14.67 o                         
  -2  14   2         40.40         23.88        13.40 o                         
  -1  14   2        251.04        236.29        10.97 o                         
   0  14   2        267.76        255.64        11.06 o                         
   1  14   2        673.11        690.81        11.94 o                         
   2  14   2        340.42        337.68        16.15 o                         
   3  14   2        172.94        153.99        10.13 o                         
 -13   1   3         26.01         20.79        14.31 o                         
 -12   1   3        202.53        189.45        13.13 o                         
 -11   1   3         71.05         68.99        12.65 o                         
 -10   1   3         36.94         49.08        11.32 o                         
  -9   1   3        178.86        190.86        23.32 o                         
  -8   1   3       1150.67       1056.62        42.64 o                         
  -7   1   3       1954.96       1788.22        43.06 o                         
  -6   1   3        875.76        797.40        16.51 o                         
  -5   1   3        981.99       1487.62       203.03 o                         
  -4   1   3       3395.72       6133.57       372.83 o                         
  -3   1   3       2840.12       5433.61       328.76 o                         
  -2   1   3       1332.61       2254.11       140.77 o                         
  -1   1   3       1015.15       1385.65        60.25 o                         
   0   1   3       1000.61        969.83        44.70 o                         
   1   1   3        273.93        228.10        14.51 o                         
   2   1   3         99.35         81.49         7.37 o                         
   3   1   3        180.08        153.80         6.95 o                         
   4   1   3       2443.76       2269.65        69.73 o                         
   5   1   3       3060.01       3007.21        43.49 o                         
   6   1   3       1182.34       1109.49        24.15 o                         
   7   1   3        443.75        443.41         7.86 o                         
   8   1   3         59.67         61.09         6.86 o                         
   9   1   3        210.93        219.55         9.69 o                         
  10   1   3         43.34         53.34         9.02 o                         
  11   1   3         68.28         68.24         8.74 o                         
 -13   2   3         10.64          5.92        15.17 o                         
 -12   2   3         27.57         25.04        10.76 o                         
 -11   2   3         38.71         44.60        11.19 o                         
 -10   2   3        641.58        590.82        14.37 o                         
  -9   2   3        289.85        272.43        18.71 o                         
  -8   2   3       1705.16       1555.73       122.94 o                         
  -7   2   3         46.63         54.47        15.03 o                         
  -6   2   3        294.11        237.46        24.99 o                         
  -5   2   3         84.71         63.75        15.44 o                         
  -4   2   3        424.66        573.62        19.93 o                         
  -3   2   3       1952.22       2618.86       795.56 o                         
  -2   2   3       2550.07       3787.88       335.32 o                         
  -1   2   3         34.35         61.47         9.28 o                         
   0   2   3       3231.18       3910.43       253.77 o                         
   1   2   3        178.50        159.74         7.82 o                         
   2   2   3         58.19         73.34         9.26 o                         
   3   2   3        676.88        656.48         8.35 o                         
   4   2   3        334.53        301.25         7.05 o                         
   5   2   3        458.88        447.06         7.21 o                         
   6   2   3        639.75        615.71         9.37 o                         
   7   2   3        235.41        240.23         7.47 o                         
   8   2   3         94.86         93.00         7.16 o                         
   9   2   3        201.87        220.91        13.27 o                         
  10   2   3          5.34         -7.26         7.42 o                         
 -12   3   3         37.03         55.70        12.45 o                         
 -11   3   3         74.33         80.89        11.85 o                         
 -10   3   3        508.63        434.86        13.61 o                         
  -9   3   3        642.12        653.65        66.61 o                         
  -8   3   3        249.40        248.94        25.51 o                         
  -7   3   3          6.13          8.69        10.49 o                         
  -5   3   3       4126.94       4250.17        27.76 o                         
  -4   3   3        338.45        386.80        15.41 o                         
  -3   3   3         18.35         25.42        14.00 o                         
  -2   3   3       3545.46       4207.13       585.05 o                         
  -1   3   3       3571.16       4030.46       450.57 o                         
   0   3   3        202.22        191.54        17.19 o                         
   1   3   3        176.39        206.13        11.97 o                         
   2   3   3       3356.93       2987.19        25.29 o                         
   3   3   3       4647.07       4275.45        61.96 o                         
   4   3   3          4.27          3.43         6.99 o                         
   5   3   3          2.27         -0.94         7.11 o                         
   6   3   3        695.51        677.64         9.43 o                         
   7   3   3        839.49        838.13        27.68 o                         
   8   3   3        507.63        506.43         9.59 o                         
   9   3   3         71.44         75.43         7.75 o                         
  10   3   3        381.11        430.91        13.39 o                         
 -12   4   3        133.68        142.36        25.79 o                         
 -11   4   3          0.01         -6.91        12.91 o                         
 -10   4   3        305.98        323.35        11.49 o                         
  -9   4   3         68.05         70.96        11.11 o                         
  -8   4   3         67.02         71.04        12.60 o                         
  -7   4   3        276.02        245.71        11.74 o                         
  -6   4   3        423.00        409.01        14.86 o                         
  -5   4   3         58.47         50.69        16.29 o                         
  -4   4   3        161.12        155.22        13.93 o                         
  -3   4   3        163.38        201.13        17.29 o                         
  -2   4   3         16.20          8.15         8.11 o                         
  -1   4   3        517.29        649.20       116.76 o                         
   0   4   3        291.66        275.75        10.73 o                         
   1   4   3          0.71          3.22         6.50 o                         
   2   4   3        282.66        266.83        27.78 o                         
   3   4   3         16.41         16.53         6.63 o                         
   4   4   3        118.75        128.76         6.67 o                         
   5   4   3         67.74         69.43         6.02 o                         
   6   4   3        169.23        143.04         7.60 o                         
   7   4   3        371.64        349.89        10.31 o                         
   8   4   3         88.58         98.62         6.67 o                         
   9   4   3         21.86         14.68         7.59 o                         
  10   4   3          6.79         -3.39        10.24 o                         
 -12   5   3        300.81        291.89        15.51 o                         
 -11   5   3        693.63        681.94        13.99 o                         
 -10   5   3        465.64        487.61        13.82 o                         
  -9   5   3        368.02        368.93        12.69 o                         
  -8   5   3        150.79        157.77        12.73 o                         
  -6   5   3        158.46        171.88        13.24 o                         
  -5   5   3        200.93        203.57        13.72 o                         
  -4   5   3       2106.21       2157.23        20.43 o                         
  -3   5   3       3060.51       3527.89       668.18 o                         
  -2   5   3        227.92        255.96        43.95 o                         
  -1   5   3        328.94        323.92        12.08 o                         
   0   5   3       3338.64       3587.97       347.78 o                         
   1   5   3       4393.85       4426.34       313.43 o                         
   2   5   3        833.48        764.76        17.16 o                         
   3   5   3        118.08        108.24         7.23 o                         
   4   5   3        514.84        446.20         9.54 o                         
   5   5   3        213.04        212.01         9.21 o                         
   6   5   3        156.52        165.92         9.26 o                         
   7   5   3        166.69        189.25         6.99 o                         
   8   5   3        764.53        832.98        30.04 o                         
   9   5   3        648.71        633.10         8.53 o                         
  10   5   3        163.13        164.00         9.15 o                         
 -11   6   3          3.23         -9.99        11.60 o                         
 -10   6   3         39.50         24.43        13.88 o                         
  -9   6   3          0.07         12.96        10.87 o                         
  -8   6   3          0.25         -3.42        13.44 o                         
  -7   6   3         49.88         56.29        15.09 o                         
  -6   6   3          0.53          0.88        14.88 o                         
  -5   6   3          1.12         -3.35        12.51 o                         
  -4   6   3         62.46         60.81         9.74 o                         
  -3   6   3        182.96        215.21        21.06 o                         
  -2   6   3        126.50        191.14        36.13 o                         
  -1   6   3        158.85        175.87        17.85 o                         
   0   6   3        415.67        500.15        38.20 o                         
   1   6   3         19.34         24.14         7.55 o                         
   2   6   3          3.82          7.92         7.34 o                         
   3   6   3         57.43         53.21         6.93 o                         
   4   6   3          6.52         -1.45         6.95 o                         
   5   6   3          2.31          5.82         8.00 o                         
   6   6   3        156.20        163.51        16.61 o                         
   7   6   3          1.28          3.62         8.61 o                         
   8   6   3          7.91         19.11         8.61 o                         
   9   6   3          3.07          3.92        12.79 o                         
 -11   7   3        403.16        413.11        15.93 o                         
 -10   7   3        211.06        200.45        16.62 o                         
  -9   7   3         53.30         54.61        14.92 o                         
  -8   7   3        500.58        505.14        17.64 o                         
  -7   7   3       2292.41       2528.37        21.55 o                         
  -6   7   3        108.01        129.04        15.26 o                         
  -5   7   3         32.16         38.79         8.99 o                         
  -4   7   3        508.81        486.64        35.19 o                         
  -3   7   3       1205.07       1240.69       138.13 o                         
  -2   7   3        453.39        474.63        35.09 o                         
  -1   7   3        450.44        528.51        27.56 o                         
   0   7   3       1321.57       1268.07        59.73 o                         
   1   7   3       2285.40       2381.26       118.83 o                         
   2   7   3       1059.20       1033.15        45.13 o                         
   3   7   3         85.35         81.28         7.21 o                         
   4   7   3       1720.23       1774.80        19.82 o                         
   5   7   3        702.11        769.50         9.63 o                         
   6   7   3          3.00          0.60         7.84 o                         
   7   7   3         67.00         68.94        10.86 o                         
   8   7   3        309.23        327.69         9.56 o                         
   9   7   3        173.00        194.83        11.39 o                         
 -11   8   3          3.21         29.05        20.60 o                         
 -10   8   3        145.38        185.05        18.46 o                         
  -9   8   3          6.98         30.43        11.19 o                         
  -8   8   3         18.87         17.80         8.93 o                         
  -7   8   3         86.21         93.16        18.53 o                         
  -6   8   3         20.92         19.10        12.00 o                         
  -5   8   3        113.78        115.45        12.50 o                         
  -4   8   3        455.97        479.97        41.66 o                         
  -3   8   3          6.56          9.63         7.75 o                         
  -2   8   3        451.37        456.29        15.67 o                         
  -1   8   3        155.56        142.94        13.36 o                         
   0   8   3         65.75         57.18         6.88 o                         
   1   8   3        506.27        490.30        14.02 o                         
   2   8   3        129.60        127.39         9.06 o                         
   3   8   3         37.89         38.05         8.12 o                         
   4   8   3         12.11         17.72         8.05 o                         
   5   8   3        101.03         96.25         8.03 o                         
   6   8   3         48.74         43.52         8.20 o                         
   7   8   3         57.02         64.38         9.64 o                         
   8   8   3         54.50         46.47         8.37 o                         
   9   8   3         59.01         77.20        10.30 o                         
 -10   9   3        205.61        249.87        35.55 o                         
  -9   9   3        823.05        809.15        48.25 o                         
  -8   9   3        340.25        336.74        15.48 o                         
  -7   9   3          1.95          7.65        11.00 o                         
  -6   9   3        643.91        714.23        98.34 o                         
  -5   9   3        836.33        817.13        40.96 o                         
  -4   9   3          2.86         -4.75         9.82 o                         
  -3   9   3        168.79        170.13         9.76 o                         
  -2   9   3       1738.60       1729.90        59.58 o                         
  -1   9   3       2056.31       1999.09       116.45 o                         
   0   9   3        575.10        609.12        18.34 o                         
   1   9   3          7.40         -0.95         8.57 o                         
   2   9   3        331.37        331.89        11.32 o                         
   3   9   3       1794.73       1828.30        53.27 o                         
   4   9   3        100.65        104.54         9.65 o                         
   5   9   3        361.75        333.00         7.92 o                         
   6   9   3       1167.46       1167.69        24.74 o                         
   7   9   3        268.07        286.78        17.92 o                         
   8   9   3          4.44        -10.90        10.90 o                         
  -9  10   3          4.82          8.46        11.50 o                         
  -8  10   3          7.87          8.63         9.83 o                         
  -7  10   3         66.57         91.74        20.25 o                         
  -6  10   3         17.41         21.31        12.51 o                         
  -5  10   3         18.94         17.84        10.93 o                         
  -4  10   3        530.59        529.51        13.30 o                         
  -3  10   3         43.53         32.34         8.84 o                         
  -2  10   3        226.50        221.69        16.24 o                         
  -1  10   3          1.85         -4.57         8.91 o                         
   0  10   3          1.20          1.09        10.55 o                         
   1  10   3        598.18        628.07        17.19 o                         
   2  10   3          0.74          4.87         7.52 o                         
   3  10   3         73.27         75.61         7.87 o                         
   4  10   3        196.60        198.83        10.07 o                         
   5  10   3         17.99         16.55         9.11 o                         
   6  10   3          4.15         12.27         8.22 o                         
   7  10   3          0.84          5.70        10.75 o                         
  -8  11   3        393.36        391.04        30.36 o                         
  -7  11   3        220.83        248.45        29.40 o                         
  -6  11   3        233.82        227.31        15.08 o                         
  -5  11   3        390.62        355.64        38.95 o                         
  -4  11   3        741.11        705.38        16.15 o                         
  -3  11   3         36.27         37.06         8.54 o                         
  -2  11   3        134.43        130.08         8.79 o                         
  -1  11   3        537.60        501.51         9.69 o                         
   0  11   3        225.38        246.13         8.55 o                         
   1  11   3        882.72        856.55        18.41 o                         
   2  11   3        634.45        638.05        10.01 o                         
   3  11   3        374.15        374.94        20.92 o                         
   4  11   3        265.24        253.85        10.20 o                         
   5  11   3        305.33        304.07        14.59 o                         
   6  11   3         74.34         71.43        10.45 o                         
  -7  12   3          1.21         -1.78        14.69 o                         
  -6  12   3          5.39         23.87        21.93 o                         
  -5  12   3         44.49         38.60        10.48 o                         
  -4  12   3          0.89         -6.28         9.78 o                         
  -3  12   3        132.86        123.75        10.79 o                         
  -2  12   3          0.06          5.92         8.73 o                         
  -1  12   3          0.01          2.32        10.62 o                         
   0  12   3         73.09         73.20         9.46 o                         
   1  12   3          0.96          4.34        10.71 o                         
   2  12   3         58.01         52.96         9.01 o                         
   3  12   3          4.28         -1.77        10.38 o                         
   4  12   3         17.46         20.13         8.69 o                         
   5  12   3          1.05        -10.23        10.23 o                         
  -5  13   3         62.88         75.14        11.71 o                         
  -4  13   3        319.68        321.59        11.96 o                         
  -3  13   3        720.05        631.94        11.08 o                         
  -2  13   3        267.11        248.27         9.67 o                         
  -1  13   3        118.96        110.27         9.93 o                         
   0  13   3        393.33        376.76        13.41 o                         
   1  13   3        346.36        330.11        11.11 o                         
   2  13   3        210.57        204.89        13.60 o                         
   3  13   3        124.27         89.48        13.55 o                         
  -3  14   3          2.44         -1.68        13.71 o                         
  -2  14   3         24.53         15.62        10.56 o                         
  -1  14   3         81.53         86.29        16.18 o                         
   0  14   3        145.42        131.91        16.69 o                         
   1  14   3        125.86        114.02        10.07 o                         
 -12   0   4         19.73          6.49        17.21 o                         
 -11   0   4         50.15         37.99        17.36 o                         
 -10   0   4        793.71        700.95        19.32 o                         
  -9   0   4        537.88        523.26        50.41 o                         
  -8   0   4          3.48         12.26        12.30 o                         
  -7   0   4        177.67        201.15        12.12 o                         
  -6   0   4       2409.76       3890.62        38.43 o                         
  -4   0   4        133.26        205.53        17.39 o                         
  -3   0   4         46.34         67.38        11.55 o                         
  -1   0   4       1818.50       2511.51       291.27 o                         
   0   0   4        192.71        248.91        12.56 o                         
   1   0   4        676.67        599.15        11.06 o                         
   2   0   4       3246.28       2784.59        19.46 o                         
   3   0   4        646.95        577.46        13.74 o                         
   4   0   4          5.28          8.05         8.53 o                         
   5   0   4        184.76        197.23        10.28 o                         
   6   0   4       1879.88       1962.73        14.07 o                         
   7   0   4        792.09        827.35        11.48 o                         
   8   0   4         39.48         19.94        17.35 o                         
   9   0   4         67.46         67.96        10.78 o                         
  10   0   4        359.67        483.80        46.29 o                         
 -12   1   4         50.04         44.42        12.65 o                         
 -11   1   4         63.29         60.50        13.13 o                         
 -10   1   4         43.35         36.76        11.54 o                         
  -9   1   4        123.24        129.49         8.82 o                         
  -8   1   4          0.22          7.66         9.63 o                         
  -7   1   4        951.01       1073.85       109.76 o                         
  -6   1   4        102.18        167.40        26.34 o                         
  -5   1   4       1780.62       2940.42       243.29 o                         
  -4   1   4        431.76        564.32        60.50 o                         
  -3   1   4          4.66          0.72         7.18 o                         
  -2   1   4        111.50        138.13         9.70 o                         
  -1   1   4        869.20       1312.90        58.48 o                         
   0   1   4         15.01         19.06         7.30 o                         
   1   1   4        512.42        469.28        23.12 o                         
   2   1   4          3.75         16.90         7.07 o                         
   3   1   4       1372.41       1309.48        21.73 o                         
   4   1   4        104.62        100.83         7.24 o                         
   5   1   4        231.64        244.58        10.06 o                         
   6   1   4          0.37          8.38         7.45 o                         
   7   1   4          5.08         -0.20        14.98 o                         
   8   1   4         72.20         70.84        12.99 o                         
   9   1   4         19.35        -13.67        13.67 o                         
  10   1   4          7.24        -22.85        22.85 o                         
 -12   2   4        247.75        243.77        15.54 o                         
 -11   2   4        112.19        102.73        13.04 o                         
 -10   2   4         47.03         28.80        11.68 o                         
  -9   2   4        305.17        302.26        10.20 o                         
  -8   2   4        712.87        683.40        37.90 o                         
  -7   2   4        538.17        460.76        21.96 o                         
  -6   2   4        725.84        770.38        18.82 o                         
  -5   2   4        779.27       1061.92        21.13 o                         
  -4   2   4       1764.51       2733.98        95.98 o                         
  -3   2   4       1044.55       1566.05       175.42 o                         
  -2   2   4         56.97         68.18         7.56 o                         
  -1   2   4       1439.40       1875.78       195.36 o                         
   0   2   4       4044.21       4834.01       440.08 o                         
   1   2   4        868.06        881.00        53.16 o                         
   2   2   4        741.41        666.49        11.52 o                         
   3   2   4        477.28        459.63        31.63 o                         
   4   2   4        498.92        424.01        13.65 o                         
   5   2   4        515.96        494.55        20.72 o                         
   6   2   4        165.80        188.80         7.17 o                         
   7   2   4         53.02         66.49         6.61 o                         
   8   2   4        559.00        574.05        14.83 o                         
   9   2   4        293.69        317.45        19.47 o                         
  10   2   4        108.47        148.66        14.86 o                         
 -12   3   4          5.47          0.00        15.04 o                         
 -11   3   4         51.28         52.53        15.71 o                         
 -10   3   4        189.51        179.58        10.91 o                         
  -9   3   4          0.00         -1.54         9.80 o                         
  -8   3   4        159.13        167.25        12.79 o                         
  -7   3   4        100.39         79.29        15.08 o                         
  -6   3   4         40.19         53.44        12.61 o                         
  -5   3   4          1.54          1.53        12.72 o                         
  -4   3   4        158.75        157.56        13.93 o                         
  -3   3   4         29.65         27.09         7.69 o                         
  -2   3   4         41.28         44.32         9.21 o                         
  -1   3   4         35.16         40.44         7.55 o                         
   0   3   4        116.78        140.97        10.06 o                         
   1   3   4          3.43         -0.37         6.37 o                         
   2   3   4        306.87        292.03        10.15 o                         
   3   3   4         18.45         15.61         6.55 o                         
   4   3   4         14.66          8.98         6.07 o                         
   5   3   4          2.58          5.61         7.32 o                         
   6   3   4        201.80        194.22         9.46 o                         
   7   3   4         15.80         21.34         6.53 o                         
   8   3   4         12.40         -7.91         7.91 o                         
   9   3   4         19.03         11.85         8.39 o                         
 -12   4   4        411.76        384.66        18.28 o                         
 -11   4   4        621.72        621.92        19.78 o                         
 -10   4   4         86.63         87.51        13.02 o                         
  -9   4   4         23.46         13.88        10.16 o                         
  -8   4   4        762.82        743.33        12.99 o                         
  -7   4   4        409.00        397.51        16.89 o                         
  -6   4   4          4.33          5.88        14.92 o                         
  -5   4   4        695.35        691.22        16.20 o                         
  -4   4   4       2438.45       2804.47        22.55 o                         
  -3   4   4       3731.22       4264.71       291.97 o                         
  -2   4   4        441.75        547.10        49.44 o                         
  -1   4   4        846.50        943.15       115.56 o                         
   0   4   4       1528.47       1616.91       133.09 o                         
   1   4   4        819.37        855.93        66.44 o                         
   2   4   4          9.01          6.02         6.58 o                         
   3   4   4        197.31        185.47         7.29 o                         
   4   4   4       1526.45       1502.09        40.68 o                         
   5   4   4        398.53        391.86         9.44 o                         
   6   4   4         76.87         64.28         6.94 o                         
   7   4   4        414.18        419.68        13.44 o                         
   8   4   4        746.33        772.69        22.31 o                         
   9   4   4        139.65        146.68         9.15 o                         
 -12   5   4          1.09        -17.03        20.43 o                         
 -11   5   4        113.50        127.78        15.44 o                         
 -10   5   4         30.83         24.23        11.98 o                         
  -9   5   4        148.15        134.33        11.59 o                         
  -8   5   4         53.74         59.67        13.90 o                         
  -7   5   4        177.53        183.25        18.65 o                         
  -6   5   4        265.26        240.79        16.17 o                         
  -5   5   4       1068.64       1298.53        19.93 o                         
  -4   5   4        327.15        298.24        13.93 o                         
  -3   5   4        264.88        270.62        27.88 o                         
  -2   5   4         33.33         30.49         7.60 o                         
  -1   5   4         86.65         81.58         9.05 o                         
   0   5   4          3.44          2.28         6.48 o                         
   1   5   4       1142.53       1179.32        63.46 o                         
   2   5   4         15.39          8.22         7.31 o                         
   3   5   4        369.83        352.92         7.16 o                         
   4   5   4         28.12         22.21         8.10 o                         
   5   5   4        132.49        140.33         7.05 o                         
   6   5   4          3.78         11.99         7.17 o                         
   7   5   4        181.93        193.40         8.43 o                         
   8   5   4         11.34         14.33         7.45 o                         
   9   5   4         42.16         46.94         8.60 o                         
 -11   6   4         48.36         62.42        14.98 o                         
 -10   6   4        763.98        846.58        60.26 o                         
  -9   6   4        597.64        620.29        27.96 o                         
  -8   6   4         27.40         30.31        13.38 o                         
  -7   6   4        613.19        627.37        16.43 o                         
  -6   6   4       1141.10       1163.37        18.81 o                         
  -5   6   4        401.64        400.91        16.56 o                         
  -4   6   4         60.99         69.52        12.49 o                         
  -3   6   4        411.45        419.17        51.01 o                         
  -2   6   4       2222.13       2162.87        25.07 o                         
  -1   6   4        930.80        862.83        46.14 o                         
   0   6   4          2.84         -1.93         6.86 o                         
   1   6   4        643.45        622.83        19.64 o                         
   2   6   4       1595.05       1443.75        18.97 o                         
   3   6   4       1311.13       1324.08        30.82 o                         
   4   6   4        101.21        121.68        12.94 o                         
   5   6   4        253.75        254.90         7.40 o                         
   6   6   4        520.08        486.51         7.93 o                         
   7   6   4        302.70        302.42        12.21 o                         
   8   6   4          6.08         21.29        11.25 o                         
 -11   7   4        101.63         99.76        12.24 o                         
 -10   7   4         23.13         25.59        11.43 o                         
  -9   7   4        210.97        204.59        11.54 o                         
  -8   7   4        415.68        391.63        17.63 o                         
  -7   7   4         14.04         28.32        16.81 o                         
  -6   7   4        290.68        352.13        15.01 o                         
  -5   7   4          0.28          0.64        14.58 o                         
  -4   7   4        152.75        157.07        23.68 o                         
  -3   7   4        608.41        557.66        43.61 o                         
  -2   7   4         14.94          9.48         7.98 o                         
  -1   7   4       1216.60       1209.10        41.93 o                         
   0   7   4        846.49        773.63        52.02 o                         
   1   7   4          9.91          6.54         8.54 o                         
   2   7   4         61.77         48.99         8.78 o                         
   3   7   4          0.30         -3.20         7.80 o                         
   4   7   4        102.36        101.12         7.71 o                         
   5   7   4        260.63        262.23         7.83 o                         
   6   7   4         43.85         61.50         8.72 o                         
   7   7   4        108.11        111.94        13.45 o                         
   8   7   4          4.56         -7.86         9.86 o                         
 -10   8   4        155.48        159.18        12.52 o                         
  -9   8   4        524.88        556.27        12.97 o                         
  -8   8   4        666.70        745.64        17.85 o                         
  -7   8   4        333.55        349.88        17.35 o                         
  -6   8   4        252.62        239.68        14.41 o                         
  -5   8   4        436.65        422.20        18.39 o                         
  -4   8   4        469.69        430.89        41.71 o                         
  -3   8   4        191.90        195.33        21.87 o                         
  -2   8   4        109.48        116.10        29.04 o                         
  -1   8   4        444.26        434.13        39.13 o                         
   0   8   4       1035.64       1035.94        72.28 o                         
   1   8   4        622.28        625.16        23.80 o                         
   2   8   4        192.79        185.90         9.20 o                         
   3   8   4        608.91        591.11         8.77 o                         
   4   8   4        684.21        660.70        10.98 o                         
   5   8   4        863.58        851.40        25.61 o                         
   6   8   4        146.62        144.07         9.18 o                         
   7   8   4         75.19        100.29         9.14 o                         
  -9   9   4          6.84          6.47        11.78 o                         
  -8   9   4          3.56          3.43        15.28 o                         
  -7   9   4          0.03         15.05        15.32 o                         
  -6   9   4         11.01         12.23        13.01 o                         
  -5   9   4        127.89        102.99        13.80 o                         
  -4   9   4         11.18          9.61         9.34 o                         
  -3   9   4         39.74         30.90         9.42 o                         
  -2   9   4          3.51         19.02        13.70 o                         
  -1   9   4         53.75         57.18         9.44 o                         
   0   9   4          5.27          8.09         8.01 o                         
   1   9   4        358.27        342.61        16.02 o                         
   2   9   4          3.15          5.87        10.06 o                         
   3   9   4         94.81         97.83         7.45 o                         
   4   9   4         59.00         73.93        14.29 o                         
   5   9   4         18.92          4.94        13.97 o                         
   6   9   4          0.88         10.19         8.08 o                         
   7   9   4          7.45         20.05         9.56 o                         
  -9  10   4         69.73         42.25        12.38 o                         
  -8  10   4        648.67        698.49        18.94 o                         
  -7  10   4        595.91        589.77        16.99 o                         
  -6  10   4        289.45        348.07        16.04 o                         
  -5  10   4        275.08        255.20        22.97 o                         
  -4  10   4        290.03        247.95        15.71 o                         
  -3  10   4        231.85        204.89         9.71 o                         
  -2  10   4          5.04         -3.95         8.48 o                         
  -1  10   4        182.26        163.28         9.85 o                         
   0  10   4        617.47        594.41        13.63 o                         
   1  10   4        657.25        633.94        12.24 o                         
   2  10   4        606.44        579.46        19.38 o                         
   3  10   4        360.45        365.00        13.79 o                         
   4  10   4        397.14        407.11         9.12 o                         
   5  10   4        161.88        156.68        10.53 o                         
   6  10   4         77.05         46.28         9.77 o                         
  -8  11   4         78.66         34.86        21.70 o                         
  -7  11   4         22.83         21.86        17.99 o                         
  -6  11   4         84.66         47.92        18.77 o                         
  -5  11   4          1.37         -3.59        11.91 o                         
  -4  11   4        152.95        129.49        11.31 o                         
  -3  11   4        409.36        390.08        14.94 o                         
  -2  11   4         10.82         20.16        10.35 o                         
  -1  11   4        606.83        583.96        11.32 o                         
   0  11   4        348.20        313.24        12.75 o                         
   1  11   4         91.09        101.38        10.28 o                         
   2  11   4         36.52         31.10         8.81 o                         
   3  11   4         22.35         19.37         8.84 o                         
   4  11   4         19.45         39.31         9.03 o                         
   5  11   4        148.06        161.70        16.08 o                         
  -6  12   4        611.96        641.83        66.94 o                         
  -5  12   4        509.83        478.34        34.36 o                         
  -4  12   4         72.93         66.89        10.48 o                         
  -3  12   4         45.59         42.57        10.12 o                         
  -2  12   4        609.64        584.16        18.02 o                         
  -1  12   4        341.98        323.27        16.17 o                         
   0  12   4         56.28         32.01        16.34 o                         
   1  12   4        238.60        207.13        12.04 o                         
   2  12   4        682.05        695.38        24.16 o                         
   3  12   4        192.91        196.53        10.70 o                         
  -4  13   4         13.43         -1.10        12.04 o                         
  -3  13   4          0.67          8.56        11.51 o                         
  -2  13   4          0.36        -11.22        11.22 o                         
  -1  13   4          1.87         -5.35        11.17 o                         
   0  13   4         41.58         41.14        11.21 o                         
   1  13   4          4.17         -6.49        12.10 o                         
 -12   1   5        249.38        247.15        10.78 o                         
 -11   1   5        247.05        217.89         9.83 o                         
 -10   1   5        356.94        309.48        10.83 o                         
  -9   1   5        641.21        531.30        15.78 o                         
  -8   1   5        621.59        610.48        68.15 o                         
  -7   1   5         37.09         29.99        12.19 o                         
  -6   1   5          5.00          4.66        11.27 o                         
  -5   1   5        573.82        807.58       114.42 o                         
  -4   1   5       1035.46       1757.50        70.49 o                         
  -3   1   5        528.55        814.82        30.65 o                         
  -2   1   5        747.81       1112.09        87.33 o                         
  -1   1   5       1745.68       2361.81       140.75 o                         
   0   1   5       1561.71       1606.62        72.17 o                         
   1   1   5        968.89        943.04        45.79 o                         
   2   1   5        418.42        407.81        20.26 o                         
   3   1   5        880.26        788.23        15.34 o                         
   4   1   5        544.10        520.87         8.01 o                         
   5   1   5         61.11         64.42         7.17 o                         
   6   1   5         31.38         44.98         6.53 o                         
   7   1   5         56.88         75.88         8.60 o                         
   8   1   5        272.25        306.76         8.24 o                         
   9   1   5        176.58        170.60         9.01 o                         
 -12   2   5         20.24         11.43        11.18 o                         
 -11   2   5        268.59        266.35        11.24 o                         
 -10   2   5          0.35         -2.42        10.87 o                         
  -9   2   5        220.62        215.40        12.03 o                         
  -8   2   5         72.79         49.66        11.76 o                         
  -7   2   5        494.61        400.84        18.77 o                         
  -6   2   5          2.11        -12.36        12.36 o                         
  -5   2   5        548.28        702.67        22.35 o                         
  -4   2   5         36.87         44.69         8.54 o                         
  -3   2   5        445.04        647.57        43.53 o                         
  -2   2   5        138.63        199.23        20.67 o                         
  -1   2   5       2339.06       2740.09       284.67 o                         
   0   2   5          2.18          0.85         6.20 o                         
   1   2   5        282.54        320.28        29.94 o                         
   2   2   5         53.46         55.75        15.05 o                         
   3   2   5         73.15         86.18         7.87 o                         
   4   2   5        477.26        449.07         7.89 o                         
   5   2   5        242.27        263.15         7.56 o                         
   6   2   5        462.53        447.86        10.94 o                         
   7   2   5        505.70        552.92        11.54 o                         
   8   2   5         15.24         14.92        13.72 o                         
 -12   3   5         18.61         19.78        11.69 o                         
 -11   3   5        225.42        217.89        19.63 o                         
 -10   3   5        376.65        357.86        14.35 o                         
  -9   3   5        159.13        146.26        11.65 o                         
  -8   3   5          5.01        -13.02        16.20 o                         
  -7   3   5        902.36        967.44        23.73 o                         
  -6   3   5       1990.22       2257.65        25.55 o                         
  -5   3   5        174.53        212.77        16.07 o                         
  -4   3   5          1.92          1.64         9.44 o                         
  -3   3   5       1518.24       2278.85       178.80 o                         
  -2   3   5       2122.83       2658.27       269.40 o                         
  -1   3   5        253.88        272.15        26.90 o                         
   0   3   5        106.95        116.57         6.61 o                         
   1   3   5       1330.43       1255.29        63.83 o                         
   2   3   5       2346.82       2540.88       184.78 o                         
   3   3   5         46.20         49.05         7.37 o                         
   4   3   5          2.16          2.31         6.94 o                         
   5   3   5        543.46        541.68        14.46 o                         
   6   3   5        580.69        587.62        16.82 o                         
   7   3   5        211.25        193.72         8.26 o                         
   8   3   5         14.67         12.62         8.51 o                         
 -11   4   5        133.51        149.20        13.84 o                         
 -10   4   5        121.99        119.37        13.34 o                         
  -9   4   5        427.89        436.82        15.17 o                         
  -8   4   5          4.56          7.74        16.30 o                         
  -7   4   5        120.43        101.92        17.59 o                         
  -6   4   5         13.83          8.52        14.73 o                         
  -5   4   5         34.01         28.94        12.29 o                         
  -4   4   5         38.45         44.17        12.16 o                         
  -3   4   5        304.39        316.21        45.54 o                         
  -2   4   5          1.69         11.68         6.70 o                         
  -1   4   5         77.84         71.97         6.72 o                         
   0   4   5         20.76         30.13         6.83 o                         
   1   4   5         27.84         20.17         6.24 o                         
   2   4   5        120.93        131.02         8.84 o                         
   3   4   5        108.18         96.03         7.58 o                         
   4   4   5         13.81         10.82         6.78 o                         
   5   4   5         50.01         54.67        12.24 o                         
   6   4   5         28.71         39.97         7.81 o                         
   7   4   5          0.16         -7.42         7.42 o                         
   8   4   5         78.06         67.79        11.52 o                         
 -11   5   5         62.26         79.73        13.22 o                         
 -10   5   5         18.45         12.17        12.92 o                         
  -9   5   5         39.64         33.42        11.97 o                         
  -8   5   5        354.90        316.70        14.89 o                         
  -7   5   5        562.39        480.97        19.85 o                         
  -6   5   5        434.22        416.92        16.08 o                         
  -5   5   5       1207.27       1670.31        23.47 o                         
  -4   5   5       1524.79       1539.21        20.05 o                         
  -3   5   5        190.41        198.00         8.12 o                         
  -2   5   5        139.04        128.52         7.51 o                         
  -1   5   5        939.97        905.27        57.47 o                         
   0   5   5       1008.30        926.12        24.10 o                         
   1   5   5         61.61         63.88         8.11 o                         
   2   5   5          7.07         -3.40         7.42 o                         
   3   5   5        500.08        435.94        10.90 o                         
   4   5   5        860.69        815.76        17.40 o                         
   5   5   5        542.63        528.67         7.54 o                         
   6   5   5        246.51        243.14         8.90 o                         
   7   5   5        304.79        282.07         7.92 o                         
   8   5   5        183.52        214.77        19.94 o                         
 -11   6   5          2.93          2.82        13.00 o                         
 -10   6   5          1.67         10.87        12.99 o                         
  -9   6   5          0.04        -10.79        18.74 o                         
  -8   6   5         37.03         27.50        14.57 o                         
  -7   6   5         10.20         36.30        16.25 o                         
  -6   6   5          0.34        -16.58        16.58 o                         
  -5   6   5         23.08         26.52        14.06 o                         
  -4   6   5        123.90        110.78        18.39 o                         
  -3   6   5        204.18        248.64        11.46 o                         
  -2   6   5         10.38         12.75         9.01 o                         
  -1   6   5        211.96        227.90        20.33 o                         
   0   6   5          4.19         -5.93        10.39 o                         
   1   6   5          0.00          5.34         6.98 o                         
   2   6   5          8.47          4.99         7.12 o                         
   3   6   5         11.95         -3.83         6.81 o                         
   4   6   5          4.60         12.63         6.85 o                         
   5   6   5         23.48         16.98         7.70 o                         
   6   6   5         21.91         19.82         7.52 o                         
   7   6   5         60.45         85.46        11.83 o                         
 -10   7   5         10.57          7.45        12.08 o                         
  -9   7   5        261.28        281.33        15.98 o                         
  -8   7   5       1378.03       1381.01        20.47 o                         
  -7   7   5        279.02        289.82        14.03 o                         
  -6   7   5         47.62         53.77        13.49 o                         
  -5   7   5        428.19        416.72        15.16 o                         
  -4   7   5        935.44        977.75        20.35 o                         
  -3   7   5        317.54        283.98        29.35 o                         
  -2   7   5        105.42        123.12        18.05 o                         
  -1   7   5        370.91        361.12        42.38 o                         
   0   7   5        897.86        829.82        58.68 o                         
   1   7   5        384.43        365.68        28.21 o                         
   2   7   5          8.61          6.04         7.62 o                         
   3   7   5        716.95        688.38        25.69 o                         
   4   7   5        710.43        711.83        20.27 o                         
   5   7   5         60.54         53.55         7.65 o                         
   6   7   5        122.99        101.68         8.43 o                         
   7   7   5        258.24        277.77        10.39 o                         
  -9   8   5         32.53          9.91        17.81 o                         
  -8   8   5          7.56         10.95        15.09 o                         
  -7   8   5         22.77         44.97        15.58 o                         
  -6   8   5         15.86         15.98        16.66 o                         
  -5   8   5        167.34        169.24        13.88 o                         
  -4   8   5          6.96         -4.45        13.66 o                         
  -3   8   5        230.28        221.20        15.41 o                         
  -2   8   5         21.55         23.68         8.33 o                         
  -1   8   5         29.33         32.32         8.05 o                         
   0   8   5        365.71        330.57        32.50 o                         
   1   8   5         57.28         61.87         8.24 o                         
   2   8   5        140.48        118.86        11.56 o                         
   3   8   5        116.63        114.17         9.58 o                         
   4   8   5         82.55         80.05         8.81 o                         
   5   8   5         73.60         96.44         9.07 o                         
   6   8   5         16.18         -0.12        10.36 o                         
  -9   9   5        216.10        194.20        17.97 o                         
  -8   9   5          1.41         27.26        15.81 o                         
  -7   9   5        252.45        269.73        15.94 o                         
  -6   9   5        747.25        755.94        17.71 o                         
  -5   9   5        111.03         81.96        15.52 o                         
  -4   9   5        149.71        139.03        13.09 o                         
  -3   9   5        859.69        789.30        55.92 o                         
  -2   9   5        796.53        683.35       139.18 o                         
  -1   9   5        145.04        147.02         8.04 o                         
   0   9   5         17.66         10.59         7.67 o                         
   1   9   5        189.07        191.29         9.08 o                         
   2   9   5       1290.90       1268.48        27.03 o                         
   3   9   5        112.04        103.35        13.15 o                         
   4   9   5         61.69         69.14         8.94 o                         
   5   9   5        504.98        489.43        38.76 o                         
  -8  10   5         19.62         10.36        17.34 o                         
  -7  10   5         21.54         26.41        17.68 o                         
  -6  10   5         16.41         39.51        14.93 o                         
  -5  10   5        259.23        255.09        15.99 o                         
  -4  10   5         60.76         52.96        11.55 o                         
  -3  10   5         96.56        510.59       248.43 o                         
  -2  10   5          0.75         -2.43        10.11 o                         
  -1  10   5          1.49          2.81         9.01 o                         
   0  10   5        263.91        260.33        27.08 o                         
   1  10   5          2.45          0.01         8.42 o                         
   2  10   5         75.79         87.99         9.59 o                         
   3  10   5        103.58        107.73         8.90 o                         
   4  10   5         12.08         15.75        10.31 o                         
  -6  11   5        309.21        347.06        22.12 o                         
  -5  11   5        592.49        551.06        16.76 o                         
  -4  11   5         84.04         74.64        11.29 o                         
  -3  11   5         42.26         53.68        11.35 o                         
  -2  11   5        224.35        205.25        10.42 o                         
  -1  11   5        116.17         88.75        11.71 o                         
   0  11   5        353.85        336.40         9.50 o                         
   1  11   5        384.82        349.30        15.16 o                         
   2  11   5        247.52        240.83        10.08 o                         
   3  11   5        186.74        195.39        22.78 o                         
  -4  12   5          1.86          2.91        13.82 o                         
  -3  12   5         57.06         73.64        17.12 o                         
  -2  12   5         35.64         21.52        11.51 o                         
  -1  12   5         19.09         18.80        11.11 o                         
   0  12   5         15.64         23.17        14.60 o                         
   1  12   5         85.34         82.70        10.26 o                         
 -11   0   6        529.83        479.40        19.28 o                         
 -10   0   6        885.02        710.90        18.48 o                         
  -9   0   6        155.33        125.77        14.92 o                         
  -8   0   6        100.94         91.38        13.11 o                         
  -7   0   6        528.69        702.78        24.36 o                         
  -6   0   6        261.87        473.58        20.12 o                         
  -5   0   6         32.19         62.40        17.80 o                         
  -4   0   6          7.31         29.10        12.73 o                         
  -3   0   6       3950.28       6149.41       475.86 o                         
  -2   0   6       1901.84       2798.49        17.85 o                         
  -1   0   6         17.89         16.93        10.01 o                         
   0   0   6        154.66        204.86        26.31 o                         
   1   0   6       1203.21       1128.21        13.01 o                         
   2   0   6        503.07        534.57        34.06 o                         
   3   0   6         55.29         54.72        11.72 o                         
   4   0   6        198.26        189.67         9.70 o                         
   5   0   6        984.56        966.68        12.98 o                         
   6   0   6        409.93        409.26        11.65 o                         
   7   0   6         71.06         48.02        12.29 o                         
 -11   1   6         84.65         67.23        11.61 o                         
 -10   1   6         53.52         57.47        10.95 o                         
  -9   1   6         47.69         50.31        10.69 o                         
  -8   1   6        117.47        115.97        13.92 o                         
  -7   1   6          2.62          7.63        12.10 o                         
  -6   1   6        699.88       1155.39        18.34 o                         
  -5   1   6         69.74         90.55        15.98 o                         
  -4   1   6        318.67        493.21        12.72 o                         
  -3   1   6        236.68        387.38        21.23 o                         
  -2   1   6         61.93        115.18         7.94 o                         
  -1   1   6         39.54         56.31        13.69 o                         
   0   1   6         41.73         64.97         8.63 o                         
   1   1   6          1.29         26.31        12.20 o                         
   2   1   6        435.48        435.07         9.55 o                         
   3   1   6         51.06         57.69         6.69 o                         
   4   1   6        135.67        147.75         8.01 o                         
   5   1   6          0.01         -0.24         9.24 o                         
   6   1   6          4.29          8.34         7.59 o                         
   7   1   6         36.35         31.57         9.21 o                         
 -11   2   6         68.70         62.61        13.52 o                         
 -10   2   6        282.17        238.92        13.39 o                         
  -9   2   6        643.83        540.04        37.40 o                         
  -8   2   6        463.63        315.65        20.19 o                         
  -7   2   6        217.91        234.84        18.12 o                         
  -6   2   6        149.64        200.95        22.84 o                         
  -5   2   6        360.12        492.39       109.51 o                         
  -4   2   6        285.64        506.94        36.36 o                         
  -3   2   6         23.39         41.19         8.38 o                         
  -2   2   6        523.31        735.89        50.24 o                         
  -1   2   6       1653.85       2008.08        76.15 o                         
   0   2   6        559.29        586.88        20.58 o                         
   1   2   6        342.98        336.66        24.10 o                         
   2   2   6        451.91        464.27        24.09 o                         
   3   2   6        424.01        379.96         8.68 o                         
   4   2   6        366.46        306.25         7.83 o                         
   5   2   6         96.79        105.19         7.73 o                         
   6   2   6         19.01          6.38         7.69 o                         
   7   2   6        219.92        226.31         9.40 o                         
 -11   3   6          1.18          8.22        13.85 o                         
 -10   3   6          1.58          2.30        10.97 o                         
  -9   3   6          2.04         10.71        30.22 o                         
  -8   3   6         36.68         30.66        15.69 o                         
  -7   3   6         65.42         61.99        16.27 o                         
  -6   3   6         30.43         44.72        16.37 o                         
  -5   3   6          0.20        -10.47        15.15 o                         
  -4   3   6         65.76         79.36         9.55 o                         
  -3   3   6         19.63         28.65         7.96 o                         
  -2   3   6          6.95         -5.60         8.20 o                         
  -1   3   6         12.45         14.88         7.91 o                         
   0   3   6          2.18          4.85         7.05 o                         
   1   3   6         61.12         56.43         6.97 o                         
   2   3   6          1.39         -0.56         7.32 o                         
   3   3   6          0.07         -8.39         8.39 o                         
   4   3   6         12.38         15.45         8.93 o                         
   5   3   6          7.43         -0.81         7.50 o                         
   6   3   6          0.10          8.08         8.00 o                         
   7   3   6          7.59          5.31        13.49 o                         
 -11   4   6         28.19         25.63        12.81 o                         
 -10   4   6          6.44         22.75        12.38 o                         
  -9   4   6        199.80        206.34        15.81 o                         
  -8   4   6        343.15        286.94        20.64 o                         
  -7   4   6        153.00        136.59        16.78 o                         
  -6   4   6        663.36        718.44        20.26 o                         
  -5   4   6       1421.73       1564.55        20.26 o                         
  -4   4   6       1034.87       1358.42       133.05 o                         
  -3   4   6          2.37          3.20         7.84 o                         
  -2   4   6          2.34          8.62         7.53 o                         
  -1   4   6        498.39        604.46        38.44 o                         
   0   4   6        743.25        785.67        55.52 o                         
   1   4   6        195.92        193.66         7.17 o                         
   2   4   6        279.93        246.90        10.99 o                         
   3   4   6        871.02        861.87        13.31 o                         
   4   4   6        265.28        270.95        15.31 o                         
   5   4   6         32.23         12.19        12.75 o                         
   6   4   6        166.26        153.82         7.96 o                         
   7   4   6        360.39        359.20         9.58 o                         
 -10   5   6         95.92         85.62        14.85 o                         
  -9   5   6         39.49         28.21        14.78 o                         
  -8   5   6        174.50        167.88        16.39 o                         
  -7   5   6        377.00        335.99        19.18 o                         
  -6   5   6         98.32         94.96        16.50 o                         
  -5   5   6         49.76         46.17        13.74 o                         
  -4   5   6        263.43        262.73        26.16 o                         
  -3   5   6         17.49         23.74         9.30 o                         
  -2   5   6        266.66        272.91        19.89 o                         
  -1   5   6        155.52        137.64        10.54 o                         
   0   5   6         98.90         97.37         8.98 o                         
   1   5   6          3.22         -3.27         7.33 o                         
   2   5   6        160.55        147.49         7.57 o                         
   3   5   6          2.91         -0.82         7.55 o                         
   4   5   6        202.28        216.31        14.95 o                         
   5   5   6         38.33         24.56         7.54 o                         
   6   5   6         27.76         15.80         9.14 o                         
 -10   6   6        155.72        148.96        29.00 o                         
  -9   6   6         12.83         17.53        17.67 o                         
  -8   6   6        125.72        114.97        15.71 o                         
  -7   6   6        867.01        827.58        22.95 o                         
  -6   6   6        558.26        437.02        15.57 o                         
  -5   6   6        166.77        141.33        13.70 o                         
  -4   6   6        208.57        195.79        14.44 o                         
  -3   6   6        871.18        863.30        10.74 o                         
  -2   6   6        389.77        359.98        22.86 o                         
  -1   6   6          2.53          4.20         7.18 o                         
   0   6   6        288.96        257.81        12.88 o                         
   1   6   6       1003.31        917.38        28.86 o                         
   2   6   6        486.72        458.81        14.70 o                         
   3   6   6         15.24         35.97         7.90 o                         
   4   6   6         46.85         45.98         7.49 o                         
   5   6   6        270.96        237.63        10.17 o                         
   6   6   6        263.95        250.77         9.40 o                         
  -9   7   6         91.27        100.72        21.14 o                         
  -8   7   6         70.42         72.02        14.88 o                         
  -7   7   6        206.53        175.85        15.68 o                         
  -6   7   6         57.96         53.59        15.84 o                         
  -5   7   6        103.08         87.78        15.83 o                         
  -4   7   6         10.16          3.66        12.96 o                         
  -3   7   6         10.75          0.82         8.94 o                         
  -2   7   6        180.00        146.47        18.03 o                         
  -1   7   6         16.56         17.32         8.03 o                         
   0   7   6        199.31        181.39         8.71 o                         
   1   7   6        151.63        134.08        11.13 o                         
   2   7   6         13.83         21.25         7.60 o                         
   3   7   6          3.54          0.55        11.67 o                         
   4   7   6         37.51         23.41         7.70 o                         
   5   7   6         30.92         22.23         8.65 o                         
  -8   8   6         55.29         72.01        17.03 o                         
  -7   8   6         24.91         16.95        14.58 o                         
  -6   8   6        127.47        126.88        15.44 o                         
  -5   8   6        346.37        338.19        16.65 o                         
  -4   8   6        447.05        437.33        17.06 o                         
  -3   8   6        532.39        504.88        83.99 o                         
  -2   8   6        670.96        608.91        48.83 o                         
  -1   8   6        635.79        602.99        40.06 o                         
   0   8   6        111.19        122.64         9.40 o                         
   1   8   6          2.89          4.66         9.71 o                         
   2   8   6         63.48         62.41         9.63 o                         
   3   8   6        207.23        181.63        11.66 o                         
   4   8   6        324.30        322.08        22.87 o                         
  -7   9   6         38.97         19.82        17.23 o                         
  -6   9   6         12.44         -1.44        14.57 o                         
  -5   9   6         27.60         57.37        14.86 o                         
  -4   9   6          0.09        -14.39        18.40 o                         
  -3   9   6          0.03         -0.19        12.31 o                         
  -2   9   6         21.44         21.84        10.42 o                         
  -1   9   6          4.16          9.03        10.31 o                         
   0   9   6        112.17        114.91         9.16 o                         
   1   9   6          0.85         -5.17        11.15 o                         
   2   9   6         96.02         88.15         8.51 o                         
   3   9   6         36.29         19.98        10.64 o                         
  -6  10   6         18.19         22.52        17.24 o                         
  -5  10   6        185.09        219.84        17.93 o                         
  -4  10   6        435.69        386.66        16.23 o                         
  -3  10   6        237.70        209.30        11.71 o                         
  -2  10   6        361.18        304.24        27.34 o                         
  -1  10   6        444.62        395.18        20.82 o                         
   0  10   6        173.88        166.28        12.75 o                         
   1  10   6         51.02         44.08        10.43 o                         
   2  10   6         36.48         44.53        10.31 o                         
  -4  11   6         26.39         15.91        21.13 o                         
  -3  11   6          1.18          9.09        12.61 o                         
  -2  11   6         59.05         70.17        13.99 o                         
  -1  11   6          0.02         17.97        16.79 o                         
   0  11   6        254.96        243.16        23.69 o                         
 -10   1   7        123.42        105.92        15.84 o                         
  -9   1   7        316.90        247.45        30.68 o                         
  -8   1   7        157.30        163.87        16.30 o                         
  -7   1   7        105.40        119.87        14.62 o                         
  -6   1   7        473.62        657.12        46.14 o                         
  -5   1   7        628.35       1002.93        85.89 o                         
  -4   1   7        182.78        287.21        14.53 o                         
  -3   1   7        158.75        205.58         8.93 o                         
  -2   1   7        504.81        606.04        29.73 o                         
  -1   1   7        429.57        528.11        22.78 o                         
   0   1   7        117.66        117.86        12.43 o                         
   1   1   7         13.67         16.41         6.83 o                         
   2   1   7        185.76        172.35         8.22 o                         
   3   1   7        352.56        326.51         8.08 o                         
   4   1   7        225.89        208.44        10.50 o                         
   5   1   7        218.39        199.81        18.83 o                         
 -10   2   7        207.51        159.00        15.27 o                         
  -9   2   7         17.95         16.18        11.24 o                         
  -8   2   7         77.71         41.27        18.18 o                         
  -7   2   7          0.10         -6.93        18.19 o                         
  -6   2   7        108.83        131.73        32.96 o                         
  -5   2   7         38.33         37.76        11.66 o                         
  -4   2   7        348.64        511.37        27.27 o                         
  -3   2   7          5.77          2.52         8.06 o                         
  -2   2   7        598.95        806.29        37.55 o                         
  -1   2   7          5.73          9.41         8.89 o                         
   0   2   7        376.34        361.20        12.67 o                         
   1   2   7         15.75         12.22         6.69 o                         
   2   2   7         40.11         46.55         8.30 o                         
   3   2   7          2.68         -8.12         8.12 o                         
   4   2   7          1.99          8.51         7.32 o                         
   5   2   7        144.34        128.81        10.65 o                         
 -10   3   7        142.56        108.61        15.55 o                         
  -9   3   7         14.63         15.26        17.73 o                         
  -8   3   7        327.29        204.21        20.90 o                         
  -7   3   7        956.86        985.96        26.00 o                         
  -6   3   7        150.33        159.00        19.73 o                         
  -5   3   7          1.37          3.90        11.55 o                         
  -4   3   7        450.53        591.83        30.00 o                         
  -3   3   7        715.73        836.88       106.21 o                         
  -2   3   7         40.57         31.67         9.71 o                         
  -1   3   7          7.27          9.21         8.42 o                         
   0   3   7        497.25        450.40         7.94 o                         
   1   3   7       1230.38       1199.47        93.86 o                         
   2   3   7        135.67        151.34        12.17 o                         
   3   3   7          4.46         -1.77         7.37 o                         
   4   3   7        226.90        207.36         7.75 o                         
   5   3   7        258.55        264.05        16.43 o                         
  -9   4   7         65.28         81.82        20.41 o                         
  -8   4   7        181.60        140.52        18.70 o                         
  -7   4   7          9.77          0.49        15.05 o                         
  -6   4   7        152.22        125.44        16.07 o                         
  -5   4   7         17.49         14.73        17.53 o                         
  -4   4   7         23.39         29.64         7.85 o                         
  -3   4   7          7.63          5.55         7.31 o                         
  -2   4   7        114.33        128.62         9.62 o                         
  -1   4   7          5.65          5.03         6.88 o                         
   0   4   7         56.75         47.30         7.46 o                         
   1   4   7          1.41          1.36        11.47 o                         
   2   4   7          0.86          8.31         7.80 o                         
   3   4   7         22.84         21.44         7.77 o                         
   4   4   7         55.72         69.67        12.77 o                         
   5   4   7         10.05          4.56         9.85 o                         
  -9   5   7        188.85        138.53        21.14 o                         
  -8   5   7        189.54        128.49        19.72 o                         
  -7   5   7         78.82         55.41        18.47 o                         
  -6   5   7        288.94        236.52        16.86 o                         
  -5   5   7        576.65        543.36        17.83 o                         
  -4   5   7        130.42        142.84        10.95 o                         
  -3   5   7         43.26         26.25        22.32 o                         
  -2   5   7        249.29        271.60        21.52 o                         
  -1   5   7        370.46        425.70        56.15 o                         
   0   5   7        136.63        147.25         9.89 o                         
   1   5   7        141.94        146.88        16.16 o                         
   2   5   7        504.32        424.64        11.09 o                         
   3   5   7        489.05        428.86        12.51 o                         
   4   5   7         85.26         88.17         8.73 o                         
  -8   6   7         18.91          8.65        16.98 o                         
  -7   6   7          1.65        -14.44        14.44 o                         
  -6   6   7         21.21         -3.19        14.86 o                         
  -5   6   7          0.64         11.68        14.86 o                         
  -4   6   7          8.18         16.55        15.81 o                         
  -3   6   7         32.36         36.75         9.96 o                         
  -2   6   7         71.44         75.42        13.76 o                         
  -1   6   7         13.10         20.80         8.62 o                         
   0   6   7         74.74         57.51         7.88 o                         
   1   6   7         21.27          5.70         8.51 o                         
   2   6   7          2.63          2.14         7.62 o                         
   3   6   7          7.70        -10.80        12.84 o                         
   4   6   7          4.11         17.62         9.55 o                         
  -8   7   7         60.13         27.42        17.15 o                         
  -7   7   7          8.16         18.76        16.84 o                         
  -6   7   7         71.80         76.02        14.63 o                         
  -5   7   7        422.23        325.98        16.93 o                         
  -4   7   7        268.54        256.90        15.91 o                         
  -3   7   7        125.57        112.02         9.51 o                         
  -2   7   7        316.84        309.76        30.21 o                         
  -1   7   7        653.59        581.91        39.72 o                         
   0   7   7        280.78        205.65        14.93 o                         
   1   7   7          3.72         -0.80         7.53 o                         
   2   7   7        171.65        169.67        14.81 o                         
   3   7   7        265.47        252.60        17.63 o                         
  -6   8   7        103.84         96.21        17.16 o                         
  -5   8   7          1.45        -13.81        17.34 o                         
  -4   8   7        170.68        128.67        15.41 o                         
  -3   8   7          4.46         -0.09        12.29 o                         
  -2   8   7         20.69         11.66         9.10 o                         
  -1   8   7         53.71         44.29        10.39 o                         
   0   8   7          0.11          3.76        10.34 o                         
   1   8   7        120.49        103.33        10.58 o                         
   2   8   7         31.22         38.20         9.74 o                         
  -5   9   7         24.15         11.85        20.92 o                         
  -4   9   7        368.10        303.46        18.96 o                         
  -3   9   7        625.63        555.80        46.12 o                         
  -2   9   7        301.30        275.52        18.95 o                         
  -1   9   7         26.27         23.63        15.93 o                         
   0   9   7         91.08         66.28        11.08 o                         
  -8   0   8        120.76        134.82        24.82 o                         
  -7   0   8        404.21        547.61        23.55 o                         
  -6   0   8        186.83        253.08        17.48 o                         
  -5   0   8        263.53        331.71        14.33 o                         
  -4   0   8       1512.61       2133.20        27.46 o                         
  -3   0   8        583.33        862.95       155.74 o                         
  -2   0   8        131.84        124.37        11.91 o                         
  -1   0   8         22.28         22.50        10.50 o                         
   0   0   8        272.21        290.05        12.35 o                         
   1   0   8        234.41        232.77        25.23 o                         
   2   0   8         40.39         53.71        18.76 o                         
   3   0   8         81.37         69.98        11.92 o                         
  -8   1   8         77.78         98.88        14.73 o                         
  -7   1   8         66.66         79.15        13.72 o                         
  -6   1   8         19.38         30.31        12.45 o                         
  -5   1   8         68.93         85.46        10.78 o                         
  -4   1   8          8.92         38.07         9.38 o                         
  -3   1   8         37.23         71.50         9.43 o                         
  -2   1   8         61.81         79.97         8.77 o                         
  -1   1   8         24.21         31.09         8.51 o                         
   0   1   8         35.80         38.58         8.05 o                         
   1   1   8         82.62         72.75         8.05 o                         
   2   1   8         22.41         23.48         8.68 o                         
   3   1   8         68.00         72.76         8.73 o                         
  -8   2   8         49.25         30.22        18.53 o                         
  -7   2   8         87.15         73.44        21.81 o                         
  -6   2   8        303.74        374.97        82.46 o                         
  -5   2   8        328.28        490.78       106.51 o                         
  -4   2   8         84.96        114.68         8.99 o                         
  -3   2   8        198.38        217.09         9.14 o                         
  -2   2   8        478.62        522.02         9.71 o                         
  -1   2   8        144.61        159.11         8.46 o                         
   0   2   8         44.71         38.81         7.63 o                         
   1   2   8        109.43         91.90         7.42 o                         
   2   2   8        132.17        115.39         9.80 o                         
   3   2   8        126.75        118.10        14.33 o                         
  -8   3   8         51.04         36.75        19.21 o                         
  -7   3   8         62.57         42.57        16.93 o                         
  -6   3   8         13.64         15.52        14.17 o                         
  -5   3   8          3.29         16.97        12.97 o                         
  -4   3   8         99.30         94.68         8.76 o                         
  -3   3   8        119.14        134.79         8.76 o                         
  -2   3   8          8.78          9.71         8.58 o                         
  -1   3   8          2.21          4.21         8.03 o                         
   0   3   8          0.39         -3.84         7.84 o                         
   1   3   8         15.75         14.68         8.22 o                         
   2   3   8          7.37          2.42         8.95 o                         
  -7   4   8        108.98         58.18        20.96 o                         
  -6   4   8        211.00        183.41        18.84 o                         
  -5   4   8        168.58        139.90        18.90 o                         
  -4   4   8          3.39          3.45         8.24 o                         
  -3   4   8         20.18         33.39         8.04 o                         
  -2   4   8        489.30        509.26        54.12 o                         
  -1   4   8        574.46        592.36        38.29 o                         
   0   4   8         93.84         80.48         7.77 o                         
   1   4   8         45.08         36.01         8.95 o                         
   2   4   8        219.25        187.87        18.99 o                         
  -7   5   8         65.56         53.99        16.93 o                         
  -6   5   8         89.39         80.93        17.21 o                         
  -5   5   8         59.98         33.88        21.36 o                         
  -4   5   8         27.49         22.73         9.87 o                         
  -3   5   8         43.84         43.05         7.79 o                         
  -2   5   8          8.26          5.50         9.36 o                         
  -1   5   8        117.64        125.75        12.31 o                         
   0   5   8         49.01         36.14        15.00 o                         
   1   5   8         43.46         55.52         8.86 o                         
  -6   6   8          1.95          0.51        16.57 o                         
  -5   6   8          1.04         18.14        16.59 o                         
  -4   6   8        224.11        182.07        15.97 o                         
  -3   6   8        292.48        317.02        20.16 o                         
  -2   6   8         58.27         76.63        10.60 o                         
  -1   6   8        207.09        155.51         9.61 o                         
   0   6   8        527.22        463.37        23.63 o                         
  -4   7   8         51.00         35.17        17.04 o                         
  -3   7   8         15.68          0.56        11.48 o                         
  -2   7   8         32.91         19.66        10.46 o                         
  -4   1   9        138.77        146.61        10.34 o                         
  -3   1   9        253.12        265.88        11.61 o                         
  -2   1   9        161.05        181.70        18.29 o                         
  -4   2   9          0.44         -8.44         9.58 o                         
  -3   2   9         97.70         95.10         9.69 o                         
  -2   2   9          7.00         -7.80         9.54 o                         
                                                                                
